# Supplementary material for: Efficiency and determinants of science and technology investment in Chinese competitive sports: a provincial DEA-Tobit analysis
Source: Front Sports Act Living. 2026 Jan 26;8:1738361. doi: 10.3389/fspor.2026.1738361 (PMC12883785; doi:10.3389/fspor.2026.1738361)
Supplement: Supplementary file 1 [file Datasheet1.zip]

Archive with 14 entries (13 files):
- 补充材料/
- 补充材料/crs.xlsx
- 补充材料/crs2.xlsx
- 补充材料/data.xlsx
- 补充材料/scale.xlsx
- 补充材料/scale2.xlsx
- 补充材料/TE.xlsx
- 补充材料/tobit.xlsx
- 补充材料/vrs2.xlsx
- 补充材料/后备人才数据.xlsx
- 补充材料/平滑处理.xlsx
- 补充材料/平滑处理0.001结果.xlsx
- 补充材料/科技投入dea数据汇总 - 副本.xlsx
- 补充材料/结果.xlsx
