# Supplementary material for: Efficiency and determinants of science and technology investment in Chinese competitive sports: a provincial DEA-Tobit analysis
Source: Front Sports Act Living. 2026 Jan 26;8:1738361. doi: 10.3389/fspor.2026.1738361 (PMC12883785; doi:10.3389/fspor.2026.1738361)
Supplement: Supplementary file 1 [file Datasheet1.zip › 补充材料/crs.xlsx]

## Sheet: Sheet1
	y	x1	x2	x3	x4	x5
	0.387	140211	25.72	75	87.01	0.67
	1	120711	20.7	43.75	96.36	0.04
	0.745	47772	14.08	69.81	95.23	0.57
	0.15	45328	25.03	93.94	95.58	0.39
	0.909	68302	17.36	96.3	91.31	0
	1	58008	18.53	50	91.48	0.47
	0.144384	55611	19.66	86.11	92.45	0
	0.405538	43274	12.32	89.36	72.31	0.6
	0.719	134982	26.68	91.18	91.71	0.97
	0.090025	115168	16.27	96.39	95.36	0.23
	1	98643	18.92	100	94.42	0.32
	1	47712	13.08	70.97	90.4	0.39
	0.512489	91197	10.23	63.33	94.12	5.33
	1	47434	21.53	72.22	97.13	0
	1	76267	21.82	100	95.73	0.03
	0.402825	50152	23.81	0	96.08	0.47
	1	66616	18.24	39.47	91.32	0.05
	0.172598	52949	17.28	83.33	94.07	0.33
	0.794	86412	21.37	90.38	95.57	0.32
	0.881	41489	12.04	91.67	90.93	0.2
	0.19	51955	17.2	0	97.15	0
	1	65933	27.62	88.89	90.35	0.04
	1	48883	18.7	0	88.5	0.6
	0.493	41244	23.32	93.1	94.93	0.02
	0.58	37136	12.22	95.83	93.29	0.28
	0.364	43398	21.96	100	96.09	0
	0.524	63477	20.68	98	95.93	0.61
	0.387	31336	16.82	100	95.81	0.28
	1	47689	14.63	0	98.36	0
	1	54094	38.8	100	92.65	0
	0.373869	49475	13.31	88.89	94.05	0.78
	0.286559	164220	27.09	77.63	92.46	0.64
	1	90371	22.38	64	97.12	0
	0.696	46348	14.36	65.45	98.11	0.27
	0.2565	45724	21.8	95.12	96.86	0.37
	0.561	67852	18.67	42.86	92.97	0
	1	57191	21.54	0	96.18	0.27
	1	43475	20.13	90.63	94.39	0.01
	0.4235	36183	12.4	87.8	97.83	0.45
	1	157279	30.37	94.37	88.89	1.15
	0.330328	123607	16.16	96.2	95.37	0.24
	1	107624	16.16	100	94.89	0.22
	0.843	58496	21.28	71.43	93.38	0.29
	0.863	107139	10.49	53.57	91.54	2.94
	0.961198	53164	21.95	59.09	97.7	0.01
	1	70653	22.06	100	96.51	0.03
	0.424704	56388	27.06	0	97.25	0
	0.811	77387	20.63	40.54	93.63	0.18
	0.52395	57540	18.23	83.33	94.98	0
	0.968	94172	19.7	92	97.06	0.23
	0.738	42964	13.11	91.67	95.13	0.08
	0.173	56507	12.87	0	96.05	0
	0.623	75828	28.36	91.67	93.06	1.19
	1	55774	17.84	100	88.72	0.31
	0.273	46433	29.1	95.65	94.9	0
	0.503	47944	11.78	95.83	96.02	0.27
	0.068	48902	27.82	100	96.83	0
	1	66649	23.24	95.65	97.45	0.01
	1	32995	22.12	100	93.65	0
	0.258	48981	15.01	0	97.47	0.06
	0.651	54217	17.96	100	95.7	0
	0.969	54280	16.91	94.74	94.4	1.29
	0.287	164889	28.53	74.03	94.37	0.73
	1	101614	21.6	60	96.55	0
	1	48564	15.39	67.92	98.1	0.4
	0.5	50528	24.76	94.87	95.48	0.32
	1	72062	16.11	100	96.71	0
	1	58872	20.92	0	95.55	0
	0.506	50800	21.72	100	95.28	0
	0.808	42635	15.12	87.8	97.36	0.31
	1	155768	26.47	94.52	91.04	1.37
	0.3928	121231	14.93	98.73	96.96	0.17
	0.972	100620	20.56	56.52	96.44	0.22
	1	63426	15.35	71.43	95.46	0.19
	0.817716	105818	11.75	64	94.33	0.28
	0.957	56871	23.95	65.38	97.65	0
	1	72151	23.18	100	98.27	0.03
	1	55435	25.16	0	98.53	0
	1	74440	20.79	41.67	97.28	0.02
	0.357	62900	20.45	80.56	96.18	0.46
	1	88210	21.33	91.67	97.29	0.09
	1	44309	15.39	91.67	96.62	0.06
	1	55131	13.71	0	97.74	0
	1	78170	29.93	91.67	94.97	0
	1	58126	16.72	100	98.32	0.56
	1	46267	29.95	95.45	99.47	0.32
	1	51975	12.81	92	97.87	0.16
	1	52345	28.18	100	96.67	0
	1	66292	22.91	44.23	97.66	0
	1	35995	27.64	100	96.97	0.1
	0.872	50819	23.28	0	97.47	0.14
	1	54528	17.28	42.86	94.78	0
	1	53593	15.87	50	97.32	0.3
	0.512052	183980	29.93	73.02	92.42	0.69
	1	113732	23.43	0	96.06	0
	1	54172	40.34	66.67	97.87	0.35
	0.836	64821	22.23	66.18	95.51	0.82
	1	85422	16.79	75	97.15	0
	1	65026	19.64	0	96.95	0
	0.582326	55450	19.74	96.88	96.16	0.19
	0.925	47266	14.91	85	97.68	0.52
	1	173630	27.14	94.52	88.95	0.92
	0.675	137039	14.55	96.15	96.6	0.2
	0.988	113032	19.22	48.15	96.3	0.4
	1	70321	22.16	67.65	95.42	0.21
	1	116939	13.04	60	94.83	0.22
	1	65560	28.16	100	98.47	0
	1	81727	23.68	100	98.82	0.6
	1	59410	25.28	0	99.03	0
	1	86416	24.07	45.45	96.35	0.4
	0.955086	69440	21.17	94.12	97.09	0.21
	1	98285	20.52	92.45	97.09	0.1
	1	49206	19.47	88.89	98.22	0.08
	1	63707	11.79	0	94.35	0.01
	0.713	86879	31.04	91.67	94.81	2.59
	1	64326	18.61	90.48	98.26	0.71
	1	50808	30.66	95.24	98.75	0.03
	0.986	57686	15.52	85.71	99.27	0.05
	0.237	56831	26.12	100	96.2	0
	1	75360	24.94	50	97.84	0.01
	1	41046	25.49	94.12	96.88	0
	0.315	56398	21.63	0	98.08	0.22
	0.367	62549	18.97	33.33	97.07	0
	0.91	61725	18.66	60	98.25	0.82
	0.343882	190313	31.79	73.17	94.11	0.85
	1	119235	25.24	0	97.68	0
	0.687	56995	16.95	64.58	97.68	0.36
	0.3385	73675	21.48	66.67	96.66	0.68
	0.568	96474	17.04	78.57	96.45	0
	1	68775	19.53	0	97.41	0.02
	0.413425	55347	21.16	96.67	96.81	0.19
	1	51096	13.58	86.36	96.77	0.44
	1	179907	31.16	93.59	90.51	0.96
	0.54417	144390	15.9	92.77	95.5	0.15
	1	118496	19.4	51.85	96.81	0.19
	1	73603	18.02	67.74	98.2	0.35
	0.852147	126829	12.39	64.29	95.36	0.22
	1	70923	35.89	0	97.15	0.24
	1	86003	23.11	98.15	99.31	0.02
	1	62106	25.43	0	98.27	0
	0.861	92059	24.82	45.71	96.8	0.35
	0.635976	73598	20.54	78.38	96.43	0.15
	1	101905	21.33	90.91	97.78	0.11
	1	52164	20	90	97.33	0.11
	0.524	66602	15.6	0	98.43	0
	0.921	90663	31.9	91.67	95.86	0
	1	67777	17.99	100	98.35	0.54
	0.448	52321	31.05	91.67	98.71	0.2
	0.751	61716	14.55	84.62	98.91	0.07
	0.173	58438	31.45	91.67	97.45	0
	0.673	82864	23.72	38.1	97.68	0.13
	1	44968	24.09	100	96.46	0
	1	60724	31.63	0	94.71	0.03
	0.827	69781	20.39	21.43	96.32	0
	1	68552	18.88	60	97.45	0.32
