# Supplementary material for: Efficiency and determinants of science and technology investment in Chinese competitive sports: a provincial DEA-Tobit analysis
Source: Front Sports Act Living. 2026 Jan 26;8:1738361. doi: 10.3389/fspor.2026.1738361 (PMC12883785; doi:10.3389/fspor.2026.1738361)
Supplement: Supplementary file 1 [file Datasheet1.zip › 补充材料/crs2.xlsx]

## Sheet: Sheet1
	y	x1	x2	x3	x4	x5
	0.007	140211	25.72	75	87.01	0.67
	0.028	120711	20.7	43.75	96.36	0.04
	0.022	47772	14.08	69.81	95.23	0.57
	0.004	45328	25.03	93.94	95.58	0.39
	1	68302	17.36	96.3	91.31	0
	0.02	58008	18.53	50	91.48	0.47
	1	55611	19.66	86.11	92.45	0
	0.018	43274	12.32	89.36	72.31	0.6
	0.013	134982	26.68	91.18	91.71	0.97
	0.004	115168	16.27	96.39	95.36	0.23
	0.03	98643	18.92	100	94.42	0.32
	0.024	47712	13.08	70.97	90.4	0.39
	0.014	91197	10.23	63.33	94.12	5.33
	1	47434	21.53	72.22	97.13	0
	0.012	76267	21.82	100	95.73	0.03
	1	50152	23.81	0	96.08	0.47
	0.015	66616	18.24	39.47	91.32	0.05
	0.005	52949	17.28	83.33	94.07	0.33
	0.023	86412	21.37	90.38	95.57	0.32
	1	41489	12.04	91.67	90.93	0.2
	1	51955	17.2	0	97.15	0
	0.01	65933	27.62	88.89	90.35	0.04
	0.035	48883	18.7	0	88.5	0.6
	0.006	41244	23.32	93.1	94.93	0.02
	0.01	37136	12.22	95.83	93.29	0.28
	0.314	43398	21.96	100	96.09	0
	0.014	63477	20.68	98	95.93	0.61
	0.008	31336	16.82	100	95.81	0.28
	1	47689	14.63	0	98.36	0
	0.812	54094	38.8	100	92.65	0
	0.006	49475	13.31	88.89	94.05	0.78
	0.278	164220	27.09	77.63	92.46	0.64
	1	90371	22.38	64	97.12	0
	0.095	46348	14.36	65.45	98.11	0.27
	0.224	45724	21.8	95.12	96.86	0.37
	0.427	67852	18.67	42.86	92.97	0
	1	57191	21.54	0	96.18	0.27
	0.284	43475	20.13	90.63	94.39	0.01
	0.404	36183	12.4	87.8	97.83	0.45
	0.305	157279	30.37	94.37	88.89	1.15
	0.11	123607	16.16	96.2	95.37	0.24
	1	107624	16.16	100	94.89	0.22
	0.817	58496	21.28	71.43	93.38	0.29
	0.705	107139	10.49	53.57	91.54	2.94
	0.825	53164	21.95	59.09	97.7	0.01
	0.373	70653	22.06	100	96.51	0.03
	1	56388	27.06	0	97.25	0
	0.127	77387	20.63	40.54	93.63	0.18
	0.382	57540	18.23	83.33	94.98	0
	0.381	94172	19.7	92	97.06	0.23
	0.729	42964	13.11	91.67	95.13	0.08
	1	56507	12.87	0	96.05	0
	0.625	75828	28.36	91.67	93.06	1.19
	1	55774	17.84	100	88.72	0.31
	0.353	46433	29.1	95.65	94.9	0
	0.478	47944	11.78	95.83	96.02	0.27
	0.118	48902	27.82	100	96.83	0
	0.194	66649	23.24	95.65	97.45	0.01
	0.715	32995	22.12	100	93.65	0
	0.107	48981	15.01	0	97.47	0.06
	1	54217	17.96	100	95.7	0
	0.689	54280	16.91	94.74	94.4	1.29
	0.116	164889	28.53	74.03	94.37	0.73
	1	101614	21.6	60	96.55	0
	0.04	48564	15.39	67.92	98.1	0.4
	0.086	50528	24.76	94.87	95.48	0.32
	1	72062	16.11	100	96.71	0
	1	58872	20.92	0	95.55	0
	1	50800	21.72	100	95.28	0
	0.087	42635	15.12	87.8	97.36	0.31
	1	155768	26.47	94.52	91.04	1.37
	0.034	121231	14.93	98.73	96.96	0.17
	0.492	100620	20.56	56.52	96.44	0.22
	0.172	63426	15.35	71.43	95.46	0.19
	0.158	105818	11.75	64	94.33	0.28
	1	56871	23.95	65.38	97.65	0
	1	72151	23.18	100	98.27	0.03
	1	55435	25.16	0	98.53	0
	0.023	74440	20.79	41.67	97.28	0.02
	0.137	62900	20.45	80.56	96.18	0.46
	0.799	88210	21.33	91.67	97.29	0.09
	1	44309	15.39	91.67	96.62	0.06
	1	55131	13.71	0	97.74	0
	1	78170	29.93	91.67	94.97	0
	1	58126	16.72	100	98.32	0.56
	0.032	46267	29.95	95.45	99.47	0.32
	1	51975	12.81	92	97.87	0.16
	1	52345	28.18	100	96.67	0
	1	66292	22.91	44.23	97.66	0
	0.249	35995	27.64	100	96.97	0.1
	1	50819	23.28	0	97.47	0.14
	1	54528	17.28	42.86	94.78	0
	0.585	53593	15.87	50	97.32	0.3
	0	183980	29.93	73.02	92.42	0.69
	0.759	113732	23.43	0	96.06	0
	0.003	54172	40.34	66.67	97.87	0.35
	0	64821	22.23	66.18	95.51	0.82
	0.833	85422	16.79	75	97.15	0
	1	65026	19.64	0	96.95	0
	0	55450	19.74	96.88	96.16	0.19
	0.001	47266	14.91	85	97.68	0.52
	0.002	173630	27.14	94.52	88.95	0.92
	0	137039	14.55	96.15	96.6	0.2
	0.001	113032	19.22	48.15	96.3	0.4
	0.002	70321	22.16	67.65	95.42	0.21
	0.001	116939	13.04	60	94.83	0.22
	1	65560	28.16	100	98.47	0
	0.001	81727	23.68	100	98.82	0.6
	1	59410	25.28	0	99.03	0
	0.003	86416	24.07	45.45	96.35	0.4
	0.001	69440	21.17	94.12	97.09	0.21
	0.003	98285	20.52	92.45	97.09	0.1
	0.002	49206	19.47	88.89	98.22	0.08
	0.18	63707	11.79	0	94.35	0.01
	0.001	86879	31.04	91.67	94.81	2.59
	0.003	64326	18.61	90.48	98.26	0.71
	0	50808	30.66	95.24	98.75	0.03
	0.001	57686	15.52	85.71	99.27	0.05
	0.089	56831	26.12	100	96.2	0
	0.001	75360	24.94	50	97.84	0.01
	0.001	41046	25.49	94.12	96.88	0
	0.311	56398	21.63	0	98.08	0.22
	0.469	62549	18.97	33.33	97.07	0
	0.001	61725	18.66	60	98.25	0.82
	0.019	190313	31.79	73.17	94.11	0.85
	1	119235	25.24	0	97.68	0
	0.007	56995	16.95	64.58	97.68	0.36
	0.025	73675	21.48	66.67	96.66	0.68
	1	96474	17.04	78.57	96.45	0
	1	68775	19.53	0	97.41	0.02
	0.027	55347	21.16	96.67	96.81	0.19
	0.044	51096	13.58	86.36	96.77	0.44
	0.008	179907	31.16	93.59	90.51	0.96
	0.006	144390	15.9	92.77	95.5	0.15
	0.028	118496	19.4	51.85	96.81	0.19
	0.048	73603	18.02	67.74	98.2	0.35
	0.022	126829	12.39	64.29	95.36	0.22
	1	70923	35.89	0	97.15	0.24
	0.082	86003	23.11	98.15	99.31	0.02
	1	62106	25.43	0	98.27	0
	0.011	92059	24.82	45.71	96.8	0.35
	0.043	73598	20.54	78.38	96.43	0.15
	0.04	101905	21.33	90.91	97.78	0.11
	0.08	52164	20	90	97.33	0.11
	0.217	66602	15.6	0	98.43	0
	1	90663	31.9	91.67	95.86	0
	0.016	67777	17.99	100	98.35	0.54
	0.007	52321	31.05	91.67	98.71	0.2
	1	61716	14.55	84.62	98.91	0.07
	1	58438	31.45	91.67	97.45	0
	0.024	82864	23.72	38.1	97.68	0.13
	1	44968	24.09	100	96.46	0
	0.502	60724	31.63	0	94.71	0.03
	1	69781	20.39	21.43	96.32	0
	0.069	68552	18.88	60	97.45	0.32
