# Supplementary material for: Efficiency and determinants of science and technology investment in Chinese competitive sports: a provincial DEA-Tobit analysis
Source: Front Sports Act Living. 2026 Jan 26;8:1738361. doi: 10.3389/fspor.2026.1738361 (PMC12883785; doi:10.3389/fspor.2026.1738361)
Supplement: Supplementary file 1 [file Datasheet1.zip › 补充材料/data.xlsx]

## Sheet: Sheet1
DMU	2018	2019	2020	2021		ave
北京	1	0.848	0.554	0.931	0.846	0.8358
天津	1	1	1	0.759	1	0.9518
河北	0.743	0.614	0.562	1	0.486	0.681
山西	0.437	0.313	0.207	0.567	0.572	0.4192
内蒙古	1	0.546	1	0.833	1	0.8758
辽宁	1	1	1	1	1	1
吉林	1	0.878	1	0.465	0.434	0.7554
黑龙江	0.858	0.748	0.622	0.612	0.805	0.729
上海	1	1	1	1	0.925	0.985
江苏	0.647	0.899	0.696	1	0.984	0.8452
浙江	1	1	1	1	0.909	0.9818
安徽	1	0.826	0.584	0.969	1	0.8758
福建	0.961	1	0.726	1	0.642	0.8658
江西	1	0.931	1	1	1	0.9862
山东	1	1	1	1	1	1
河南	1	1	1	1	1	1
湖北	1	0.688	0.85	1	0.69	0.8456
湖南	0.701	0.547	0.301	0.957	0.647	0.6306
广东	1	1	1	1	1	1
广西	1	0.75	1	1	1	0.95
海南	1	1	1	0.18	0.217	0.6794
重庆	1	0.635	1	0.609	1	0.8488
四川	1	1	1	1	1	1
贵州	0.375	0.353	0.19	0.238	0.168	0.2648
云南	0.557	0.486	1	0.876	1	0.7838
西藏	0.314	0.118	1	0.089	1	0.5042
陕西	0.524	0.987	1	0.941	0.491	0.7886
甘肃	0.364	0.715	0.42	0.787	1	0.6572
青海	1	0.107	1	0.311	0.502	0.584
宁夏	0.812	1	1	0.469	1	0.8562
新疆	0.602	0.823	0.65	0.855	0.96	0.778
