# Supplementary material for: Efficiency and determinants of science and technology investment in Chinese competitive sports: a provincial DEA-Tobit analysis
Source: Front Sports Act Living. 2026 Jan 26;8:1738361. doi: 10.3389/fspor.2026.1738361 (PMC12883785; doi:10.3389/fspor.2026.1738361)
Supplement: Supplementary file 1 [file Datasheet1.zip › 补充材料/tobit.xlsx]

## Sheet: Sheet1
year	y	x1	x2	x3	x4	x5
2018	0.387	140211	25.72	75	87.01	0.67
2018	1	120711	20.7	43.75	96.36	0.04
2018	0.745	47772	14.08	69.81	95.23	0.57
2018	0.15	45328	25.03	93.94	95.58	0.39
2018	0.909	68302	17.36	96.3	91.31	0.33
2018	1	58008	18.53	50	91.48	0.47
2018	0.144384	55611	19.66	86.11	92.45	0.45
2018	0.405538	43274	12.32	89.36	72.31	0.6
2018	0.719	134982	26.68	91.18	91.71	0.97
2018	0.090025	115168	16.27	96.39	95.36	0.23
2018	1	98643	18.92	100	94.42	0.32
2018	1	47712	13.08	70.97	90.4	0.39
2018	0.512489	91197	10.23	63.33	94.12	5.33
2018	1	47434	21.53	72.22	97.13	0.34
2018	1	76267	21.82	100	95.73	0.03
2018	0.402825	50152	23.81	44	96.08	0.47
2018	1	66616	18.24	39.47	91.32	0.05
2018	0.172598	52949	17.28	83.33	94.07	0.33
2018	0.794	86412	21.37	90.38	95.57	0.32
2018	0.881	41489	12.04	91.67	90.93	0.2
2018	0.19	51955	17.2	75	97.15	0.56
2018	1	65933	27.62	88.89	90.35	0.04
2018	1	48883	18.7	56	88.5	0.6
2018	0.493	41244	23.32	93.1	94.93	0.02
2018	0.58	37136	12.22	95.83	93.29	0.28
2018	0.364	43398	21.96	100	96.09	0.55
2018	0.524	63477	20.68	98	95.93	0.61
2018	0.387	31336	16.82	100	95.81	0.28
2018	1	47689	14.63	76	98.36	0.66
2018	1	54094	38.8	100	92.65	0.54
2018	0.373869	49475	13.31	88.89	94.05	0.78
2019	0.286559	164220	27.09	77.63	92.46	0.64
2019	1	90371	22.38	64	97.12	0.35
2019	0.696	46348	14.36	65.45	98.11	0.27
2019	0.2565	45724	21.8	95.12	96.86	0.37
2019	0.561	67852	18.67	42.86	92.97	0.34
2019	1	57191	21.54	43	96.18	0.27
2019	1	43475	20.13	90.63	94.39	0.01
2019	0.4235	36183	12.4	87.8	97.83	0.45
2019	1	157279	30.37	94.37	88.89	1.15
2019	0.330328	123607	16.16	96.2	95.37	0.24
2019	1	107624	16.16	100	94.89	0.22
2019	0.843	58496	21.28	71.43	93.38	0.29
2019	0.863	107139	10.49	53.57	91.54	2.94
2019	0.961198	53164	21.95	59.09	97.7	0.01
2019	1	70653	22.06	100	96.51	0.03
2019	0.424704	56388	27.06	56	97.25	0.25
2019	0.811	77387	20.63	40.54	93.63	0.18
2019	0.52395	57540	18.23	83.33	94.98	0.25
2019	0.968	94172	19.7	92	97.06	0.23
2019	0.738	42964	13.11	91.67	95.13	0.08
2019	0.173	56507	12.87	67	96.05	0.25
2019	0.623	75828	28.36	91.67	93.06	1.19
2019	1	55774	17.84	100	88.72	0.31
2019	0.273	46433	29.1	95.65	94.9	0.29
2019	0.503	47944	11.78	95.83	96.02	0.27
2019	0.068	48902	27.82	100	96.83	0.25
2019	1	66649	23.24	95.65	97.45	0.01
2019	1	32995	22.12	100	93.65	0.25
2019	0.258	48981	15.01	65	97.47	0.06
2019	0.651	54217	17.96	100	95.7	0.29
2019	0.969	54280	16.91	94.74	94.4	1.29
2020	0.287	164889	28.53	74.03	94.37	0.73
2020	1	101614	21.6	60	96.55	0.27
2020	1	48564	15.39	67.92	98.1	0.4
2020	0.5	50528	24.76	94.87	95.48	0.32
2020	1	72062	16.11	100	96.71	0.32
2020	1	58872	20.92	67	95.55	0.27
2020	0.506	50800	21.72	100	95.28	0.27
2020	0.808	42635	15.12	87.8	97.36	0.31
2020	1	155768	26.47	94.52	91.04	1.37
2020	0.3928	121231	14.93	98.73	96.96	0.17
2020	0.972	100620	20.56	56.52	96.44	0.22
2020	1	63426	15.35	71.43	95.46	0.19
2020	0.817716	105818	11.75	64	94.33	0.28
2020	0.957	56871	23.95	65.38	97.65	0.27
2020	1	72151	23.18	100	98.27	0.03
2020	1	55435	25.16	67	98.53	0.27
2020	1	74440	20.79	41.67	97.28	0.02
2020	0.357	62900	20.45	80.56	96.18	0.46
2020	1	88210	21.33	91.67	97.29	0.09
2020	1	44309	15.39	91.67	96.62	0.06
2020	1	55131	13.71	67	97.74	0.32
2020	1	78170	29.93	91.67	94.97	0.27
2020	1	58126	16.72	100	98.32	0.56
2020	1	46267	29.95	95.45	99.47	0.32
2020	1	51975	12.81	92	97.87	0.16
2020	1	52345	28.18	100	96.67	0.32
2020	1	66292	22.91	44.23	97.66	0.27
2020	1	35995	27.64	100	96.97	0.1
2020	0.872	50819	23.28	67	97.47	0.14
2020	1	54528	17.28	42.86	94.78	0.17
2020	1	53593	15.87	50	97.32	0.3
2021	0.512052	183980	29.93	73.02	92.42	0.69
2021	1	113732	23.43	76	96.06	0.23
2021	1	54172	40.34	66.67	97.87	0.35
2021	0.836	64821	22.23	66.18	95.51	0.82
2021	1	85422	16.79	75	97.15	0.22
2021	1	65026	19.64	46	96.95	0.22
2021	0.582326	55450	19.74	96.88	96.16	0.19
2021	0.925	47266	14.91	85	97.68	0.52
2021	1	173630	27.14	94.52	88.95	0.92
2021	0.675	137039	14.55	96.15	96.6	0.2
2021	0.988	113032	19.22	48.15	96.3	0.4
2021	1	70321	22.16	67.65	95.42	0.21
2021	1	116939	13.04	60	94.83	0.22
2021	1	65560	28.16	100	98.47	0.08
2021	1	81727	23.68	100	98.82	0.6
2021	1	59410	25.28	43	99.03	0.08
2021	1	86416	24.07	45.45	96.35	0.4
2021	0.955086	69440	21.17	94.12	97.09	0.21
2021	1	98285	20.52	92.45	97.09	0.1
2021	1	49206	19.47	88.89	98.22	0.08
2021	1	63707	11.79	87	94.35	0.01
2021	0.713	86879	31.04	91.67	94.81	2.59
2021	1	64326	18.61	90.48	98.26	0.71
2021	1	50808	30.66	95.24	98.75	0.03
2021	0.986	57686	15.52	85.71	99.27	0.05
2021	0.237	56831	26.12	100	96.2	0.08
2021	1	75360	24.94	50	97.84	0.01
2021	1	41046	25.49	94.12	96.88	0.23
2021	0.315	56398	21.63	76	98.08	0.22
2021	0.367	62549	18.97	33.33	97.07	0.23
2021	0.91	61725	18.66	60	98.25	0.82
2022	0.343882	190313	31.79	73.17	94.11	0.85
2022	1	119235	25.24	64	97.68	0.34
2022	0.687	56995	16.95	64.58	97.68	0.36
2022	0.3385	73675	21.48	66.67	96.66	0.68
2022	0.568	96474	17.04	78.57	96.45	0.43
2022	1	68775	19.53	56	97.41	0.02
2022	0.413425	55347	21.16	96.67	96.81	0.19
2022	1	51096	13.58	86.36	96.77	0.44
2022	1	179907	31.16	93.59	90.51	0.96
2022	0.54417	144390	15.9	92.77	95.5	0.15
2022	1	118496	19.4	51.85	96.81	0.19
2022	1	73603	18.02	67.74	98.2	0.35
2022	0.852147	126829	12.39	64.29	95.36	0.22
2022	1	70923	35.89	67	97.15	0.24
2022	1	86003	23.11	98.15	99.31	0.02
2022	1	62106	25.43	54	98.27	0.19
2022	0.861	92059	24.82	45.71	96.8	0.35
2022	0.635976	73598	20.54	78.38	96.43	0.15
2022	1	101905	21.33	90.91	97.78	0.11
2022	1	52164	20	90	97.33	0.11
2022	0.524	66602	15.6	67	98.43	0.15
2022	0.921	90663	31.9	91.67	95.86	0.15
2022	1	67777	17.99	100	98.35	0.54
2022	0.448	52321	31.05	91.67	98.71	0.2
2022	0.751	61716	14.55	84.62	98.91	0.07
2022	0.173	58438	31.45	91.67	97.45	0.15
2022	0.673	82864	23.72	38.1	97.68	0.13
2022	1	44968	24.09	100	96.46	0.19
2022	1	60724	31.63	53	94.71	0.03
2022	0.827	69781	20.39	21.43	96.32	0.15
2022	1	68552	18.88	60	97.45	0.32
