# Supplementary material for: Efficiency and determinants of science and technology investment in Chinese competitive sports: a provincial DEA-Tobit analysis
Source: Front Sports Act Living. 2026 Jan 26;8:1738361. doi: 10.3389/fspor.2026.1738361 (PMC12883785; doi:10.3389/fspor.2026.1738361)
Supplement: Supplementary file 1 [file Datasheet1.zip › 补充材料/vrs2.xlsx]

## Sheet: Sheet1
	y	x1	x2	x3	x4	x5
	1	140211	25.72	75	87.01	0.67
	1	120711	20.7	43.75	96.36	0.04
	0.743	47772	14.08	69.81	95.23	0.57
	0.437	45328	25.03	93.94	95.58	0.39
	1	68302	17.36	96.3	91.31	0
	1	58008	18.53	50	91.48	0.47
	1	55611	19.66	86.11	92.45	0
	0.858	43274	12.32	89.36	72.31	0.6
	1	134982	26.68	91.18	91.71	0.97
	0.647	115168	16.27	96.39	95.36	0.23
	1	98643	18.92	100	94.42	0.32
	1	47712	13.08	70.97	90.4	0.39
	0.961	91197	10.23	63.33	94.12	5.33
	1	47434	21.53	72.22	97.13	0
	1	76267	21.82	100	95.73	0.03
	1	50152	23.81	0	96.08	0.47
	1	66616	18.24	39.47	91.32	0.05
	0.701	52949	17.28	83.33	94.07	0.33
	1	86412	21.37	90.38	95.57	0.32
	1	41489	12.04	91.67	90.93	0.2
	1	51955	17.2	0	97.15	0
	1	65933	27.62	88.89	90.35	0.04
	1	48883	18.7	0	88.5	0.6
	0.375	41244	23.32	93.1	94.93	0.02
	0.557	37136	12.22	95.83	93.29	0.28
	0.314	43398	21.96	100	96.09	0
	0.524	63477	20.68	98	95.93	0.61
	0.364	31336	16.82	100	95.81	0.28
	1	47689	14.63	0	98.36	0
	0.812	54094	38.8	100	92.65	0
	0.602	49475	13.31	88.89	94.05	0.78
	0.848	164220	27.09	77.63	92.46	0.64
	1	90371	22.38	64	97.12	0
	0.614	46348	14.36	65.45	98.11	0.27
	0.313	45724	21.8	95.12	96.86	0.37
	0.546	67852	18.67	42.86	92.97	0
	1	57191	21.54	0	96.18	0.27
	0.878	43475	20.13	90.63	94.39	0.01
	0.748	36183	12.4	87.8	97.83	0.45
	1	157279	30.37	94.37	88.89	1.15
	0.899	123607	16.16	96.2	95.37	0.24
	1	107624	16.16	100	94.89	0.22
	0.826	58496	21.28	71.43	93.38	0.29
	1	107139	10.49	53.57	91.54	2.94
	0.931	53164	21.95	59.09	97.7	0.01
	1	70653	22.06	100	96.51	0.03
	1	56388	27.06	0	97.25	0
	0.688	77387	20.63	40.54	93.63	0.18
	0.547	57540	18.23	83.33	94.98	0
	1	94172	19.7	92	97.06	0.23
	0.75	42964	13.11	91.67	95.13	0.08
	1	56507	12.87	0	96.05	0
	0.635	75828	28.36	91.67	93.06	1.19
	1	55774	17.84	100	88.72	0.31
	0.353	46433	29.1	95.65	94.9	0
	0.486	47944	11.78	95.83	96.02	0.27
	0.118	48902	27.82	100	96.83	0
	0.987	66649	23.24	95.65	97.45	0.01
	0.715	32995	22.12	100	93.65	0
	0.107	48981	15.01	0	97.47	0.06
	1	54217	17.96	100	95.7	0
	0.823	54280	16.91	94.74	94.4	1.29
	0.554	164889	28.53	74.03	94.37	0.73
	1	101614	21.6	60	96.55	0
	0.562	48564	15.39	67.92	98.1	0.4
	0.207	50528	24.76	94.87	95.48	0.32
	1	72062	16.11	100	96.71	0
	1	58872	20.92	0	95.55	0
	1	50800	21.72	100	95.28	0
	0.622	42635	15.12	87.8	97.36	0.31
	1	155768	26.47	94.52	91.04	1.37
	0.696	121231	14.93	98.73	96.96	0.17
	1	100620	20.56	56.52	96.44	0.22
	0.584	63426	15.35	71.43	95.46	0.19
	0.726	105818	11.75	64	94.33	0.28
	1	56871	23.95	65.38	97.65	0
	1	72151	23.18	100	98.27	0.03
	1	55435	25.16	0	98.53	0
	0.85	74440	20.79	41.67	97.28	0.02
	0.301	62900	20.45	80.56	96.18	0.46
	1	88210	21.33	91.67	97.29	0.09
	1	44309	15.39	91.67	96.62	0.06
	1	55131	13.71	0	97.74	0
	1	78170	29.93	91.67	94.97	0
	1	58126	16.72	100	98.32	0.56
	0.19	46267	29.95	95.45	99.47	0.32
	1	51975	12.81	92	97.87	0.16
	1	52345	28.18	100	96.67	0
	1	66292	22.91	44.23	97.66	0
	0.42	35995	27.64	100	96.97	0.1
	1	50819	23.28	0	97.47	0.14
	1	54528	17.28	42.86	94.78	0
	0.65	53593	15.87	50	97.32	0.3
	0.931	183980	29.93	73.02	92.42	0.69
	0.759	113732	23.43	0	96.06	0
	1	54172	40.34	66.67	97.87	0.35
	0.567	64821	22.23	66.18	95.51	0.82
	0.833	85422	16.79	75	97.15	0
	1	65026	19.64	0	96.95	0
	0.465	55450	19.74	96.88	96.16	0.19
	0.612	47266	14.91	85	97.68	0.52
	1	173630	27.14	94.52	88.95	0.92
	1	137039	14.55	96.15	96.6	0.2
	1	113032	19.22	48.15	96.3	0.4
	0.969	70321	22.16	67.65	95.42	0.21
	1	116939	13.04	60	94.83	0.22
	1	65560	28.16	100	98.47	0
	1	81727	23.68	100	98.82	0.6
	1	59410	25.28	0	99.03	0
	1	86416	24.07	45.45	96.35	0.4
	0.957	69440	21.17	94.12	97.09	0.21
	1	98285	20.52	92.45	97.09	0.1
	1	49206	19.47	88.89	98.22	0.08
	0.18	63707	11.79	0	94.35	0.01
	0.609	86879	31.04	91.67	94.81	2.59
	1	64326	18.61	90.48	98.26	0.71
	0.238	50808	30.66	95.24	98.75	0.03
	0.876	57686	15.52	85.71	99.27	0.05
	0.089	56831	26.12	100	96.2	0
	0.941	75360	24.94	50	97.84	0.01
	0.787	41046	25.49	94.12	96.88	0
	0.311	56398	21.63	0	98.08	0.22
	0.469	62549	18.97	33.33	97.07	0
	0.855	61725	18.66	60	98.25	0.82
	0.846	190313	31.79	73.17	94.11	0.85
	1	119235	25.24	0	97.68	0
	0.486	56995	16.95	64.58	97.68	0.36
	0.572	73675	21.48	66.67	96.66	0.68
	1	96474	17.04	78.57	96.45	0
	1	68775	19.53	0	97.41	0.02
	0.434	55347	21.16	96.67	96.81	0.19
	0.805	51096	13.58	86.36	96.77	0.44
	0.925	179907	31.16	93.59	90.51	0.96
	0.984	144390	15.9	92.77	95.5	0.15
	0.909	118496	19.4	51.85	96.81	0.19
	1	73603	18.02	67.74	98.2	0.35
	0.642	126829	12.39	64.29	95.36	0.22
	1	70923	35.89	0	97.15	0.24
	1	86003	23.11	98.15	99.31	0.02
	1	62106	25.43	0	98.27	0
	0.69	92059	24.82	45.71	96.8	0.35
	0.647	73598	20.54	78.38	96.43	0.15
	1	101905	21.33	90.91	97.78	0.11
	1	52164	20	90	97.33	0.11
	0.217	66602	15.6	0	98.43	0
	1	90663	31.9	91.67	95.86	0
	1	67777	17.99	100	98.35	0.54
	0.168	52321	31.05	91.67	98.71	0.2
	1	61716	14.55	84.62	98.91	0.07
	1	58438	31.45	91.67	97.45	0
	0.491	82864	23.72	38.1	97.68	0.13
	1	44968	24.09	100	96.46	0
	0.502	60724	31.63	0	94.71	0.03
	1	69781	20.39	21.43	96.32	0
	0.96	68552	18.88	60	97.45	0.32
