# Supplementary material for: Efficiency and determinants of science and technology investment in Chinese competitive sports: a provincial DEA-Tobit analysis
Source: Front Sports Act Living. 2026 Jan 26;8:1738361. doi: 10.3389/fspor.2026.1738361 (PMC12883785; doi:10.3389/fspor.2026.1738361)
Supplement: Supplementary file 1 [file Datasheet1.zip › 补充材料/后备人才数据.xlsx]

## Sheet: Sheet1
		投入							产出			影响因素
	2018	管理部门人员数	专职教练员人数	竞技体校机构数	竞技体育财政支出	运动项目管理	体育竞赛	体育训练	后备人才数	二级以上运动员人数	技术等级运动员发展人数	年末人口数（万人）	人均GDP（元）	合计-群众/总计	管理人数/从业人数	训练基地机构数		群众经费	合计经费	合计-群众经费	合计-群众/总计
	北京	2427	863	0	136784	66086.3	44112.5	26585.4	31983	902	2003	2154	140211	0.870062	0.257184	0		42783.9	329263	286479	0.870062
	天津	1276	472	0	54758.1	34578.9	13840.8	6338.46	7404	576	1095	1560	120711	0.963616	0.207047	1		6593.46	181218	174625	0.963616
	河北	1189	933	0	38916.3	868.58	9635.54	28412.1	18044	872	2830	7556	47772	0.952311	0.140801	1		10874.5	228028	217153	0.952311
	山西	971	722	0	23579.2	10390.6	1472.91	11715.7	9536	461	1626	3718	45328	0.955783	0.250348	1		5782.03	130765	124983	0.955783
	内蒙古	1026	617	0	30081.8	13058.7	12424.6	4598.48	15470	513	1604	2534	68302	0.913121	0.173599	1		10168.3	117039	106871	0.913121
	辽宁	0	1520	0	45172.5	12181.9	1036.33	31954.3	14360	1394	1503	4359	58008	0.914815	0.185296	1		11876	139414	127539	0.914815
	吉林	891	819	0	22220	15461.6	4018.38	2740.05	10923	449	936	2704	55611	0.924468	0.19655	4		11211.5	148433	137222	0.924468
	黑龙江	2120	1146	1	35603.5	13542	3444.78	18616.8	8674	899	896	3773	43274	0.723079	0.123218	1		52632.7	190064	137431	0.723079
	上海	538	1290	0	86533	4451.2	29294.7	52787.1	13652	611	1814	2424	134982	0.917141	0.266841	3		43772.1	528274	484501	0.917141
	江苏	1454	1524	0	104744	3413.93	16340.6	84989.6	20603	1095	2443	8051	115168	0.953589	0.162723	9		21730.5	468222	446491	0.953589
	浙江	498	1073	0	58371.1	21048.8	17784.2	19538.1	22167	611	2532	5737	98643	0.94424	0.189173	3		18794.3	337060	318266	0.94424
	安徽	1199	644	0	31906.2	17747.6	9072.2	5086.45	16297	739	1641	6324	47712	0.904014	0.130796	1		12512.8	130361	117848	0.904014
	福建	1532	1212	0	49748.3	24155.7	10354.6	15238	25478	809	1580	3941	91197	0.94118	0.102268	3		16351	277984	261633	0.94118
	江西	804	629	0	26445.2	13881.3	7694.16	4869.7	16975	448	1284	4648	47434	0.971308	0.215344	1		2814.31	98085.4	95271.1	0.971308
	山东	2127	2433	14	88047.3	31262.6	31589.3	25195.4	28057	1059	3356	10047	76267	0.957282	0.218236	4		12846	300712	287866	0.957282
	河南	1167	1055	0	35554.7	29412.6	2062.25	4079.81	16227	518	2200	9605	50152	0.960772	0.238118	2		5653.48	144119	138465	0.960772
	湖北	1097	860	0	37025.7	24626	5238.3	7161.38	20254	593	1181	5917	66616	0.913159	0.182382	4		21601.2	248743	227142	0.913159
	湖南	1054	951	0	36422.1	22278.7	7631.33	6512.11	15355	385	1538	6899	52949	0.940727	0.172805	3		10648.8	179658	169009	0.940727
	广东	2589	1717	0	136995	54581.8	19597.7	62815.4	36349	1218	4368	11346	86412	0.955736	0.213706	6		29583.7	668344	638760	0.955736
	广西	1025	893	0	34444.5	16743.1	12039.1	5662.32	13197	512	843	4926	41489	0.909314	0.120354	6		16262.2	179324	163062	0.909314
	海南	208	181	0	51737.4	10417.9	9349.54	31969.9	2392	118	209	934	51955	0.971542	0.171975	1		5726.01	201207	195481	0.971542
	重庆	42	311	0	20964.7	3657.85	4353.64	12953.2	13992	186	2096	3102	65933	0.903459	0.276243	0		7805.75	80854.5	73048.7	0.903459
	四川	664	1206	0	67993	42730.1	17234.9	8028	32689	869	1924	8341	48883	0.885004	0.187029	0		27328.1	237643	210315	0.885004
	贵州	528	284	0	19938.6	8705.1	8782.94	2450.6	1425	238	653	3600	41244	0.949325	0.233178	1		5893.32	116296	110403	0.949325
	云南	1083	837	0	22256.2	2659.25	3860.99	15736	10017	396	757	4830	37136	0.932929	0.122193	5		8911.51	132867	123955	0.932929
	西藏	280	56	0	15518.2	2654.76	8274.54	4588.87	936	80	54	344	43398	0.960897	0.219603	0		2006.98	51325.3	49318.3	0.960897
	陕西	1269	865	1	41381.7	17461	18106.9	5813.86	15923	554	1318	3864	63477	0.959337	0.206846	1		8146.54	200342	192196	0.959337
	甘肃	1074	524	0	19177.3	6956.72	7372.4	4848.21	6152	281	951	2637	31336	0.958063	0.168248	0		5247.67	125132	119885	0.958063
	青海	354	156	0	2113.1	475.72	1189.82	447.56	1348	61	264	603	47689	0.983587	0.146301	1		1634.81	99603.3	97968.5	0.983587
	宁夏	518	163	0	8147.74	5276.41	2549.21	322.12	3011	154	562	688	54094	0.926528	0.387989	0		3606.11	49081.6	45475.5	0.926528
	新疆	853	586	0	12502.8	9737.47	1004.51	1760.84	10996	456	464	2487	49475	0.940543	0.133149	2		5627.31	94645.5	89018.2	0.940543
		投入							产出			影响因素
	2019	管理部门人员数	专职教练员人数	竞技体校机构数	竞技体育财政支出	运动项目管理	体育竞赛	体育训练	后备人才数	二级以上运动员人数	技术等级运动员发展人数	年末人口数	人均GDP	合计-群众/总计	管理人数/从业人数	训练基地机构数		群众经费	合计经费	合计-群众经费	合计-群众/总计
	北京	2212	822	0	142703	76961.3	23617.8	42124.3	33543	790	2530	2154	164220	0.924627	0.270853	0		27756.6	368258	340502	0.924627
	天津	1083	497	0	58648.6	50771.8	987.55	6889.22	5845	531	1655	1562	90371	0.971179	0.22376	1		4747.01	164706	159959	0.971179
	河北	1274	902	0	40383.7	356.71	10208.4	29818.6	18264	930	4276	7592	46348	0.981114	0.143583	1		10196	539870	529674	0.981114
	山西	973	796	0	37318.6	11701.1	15271.2	10346.2	10908	507	2250	3729	45724	0.968553	0.217954	2		5500.06	174900	169399	0.968553
	内蒙古	1085	604	0	38066.8	14637.8	17940.8	5488.22	15208	586	1644	2540	67852	0.929657	0.186711	1		9903.76	140791	130888	0.929657
	辽宁	0	1372	0	59386.2	15028	1286.05	43072.2	14189	1408	1932	4352	57191	0.96176	0.215442	0		6663.22	174246	167583	0.96176
	吉林	957	825	0	20387.7	14772.5	3936.44	1678.82	10364	524	1283	2691	43475	0.943918	0.201342	4		8988.93	160281	151293	0.943918
	黑龙江	1989	1070	1	36946.7	15148.6	1780.06	20018	9270	999	1037	3751	36183	0.97831	0.123975	2		3132.98	144444	141311	0.97831
	上海	1403	1195	0	112956	4576.15	15448.6	92931.7	12212	804	1670	2428	157279	0.888868	0.30366	2		47482.1	427260	379778	0.888868
	江苏	1466	1530	0	118105	4009.1	27371.9	86723.7	22034	1087	2825	8070	123607	0.953677	0.161566	10		21375.9	461450	440075	0.953677
	浙江	537	1053	0	62448.9	22809.7	22204.8	17434.3	21750	943	2603	5850	107624	0.948855	0.161601	3		22826.3	446303	423476	0.948855
	安徽	1020	658	0	33782.2	16909	11016.1	5857.16	22900	558	1519	6366	58496	0.933834	0.212843	1		11366.5	171788	160421	0.933834
	福建	1370	1182	0	57725.2	23719.2	11407.6	22598.4	26412	827	2152	3973	107139	0.915427	0.104946	3		22814.5	269760	246946	0.915427
	江西	797	646	0	26797.9	13771.8	7560.28	5465.74	17292	450	1883	4666	53164	0.976991	0.219498	1		2847.4	123749	120902	0.976991
	山东	2086	2646	16	95573.7	38590.6	20355.9	36627.1	31120	1127	6500	10070	70653	0.965096	0.220612	4		15225.2	436205	420980	0.965096
	河南	1097	1058	0	39206.3	28169.7	7517	3519.67	16535	467	2554	9640	56388	0.972513	0.270602	2		5149.54	187342	182192	0.972513
	湖北	1137	846	0	41666.4	28430.5	8214.82	5021.06	21173	649	2282	5927	77387	0.936261	0.206316	4		17122.2	268630	251508	0.936261
	湖南	1027	927	0	31891.8	21827.8	4691.38	5372.62	15592	439	2375	6918	57540	0.949804	0.182319	2		9521.9	189696	180174	0.949804
	广东	2748	2242	0	157654	67842.6	26861	62950.3	44252	1407	3487	11521	94172	0.970634	0.197046	5		25049.3	853010	827960	0.970634
	广西	1005	853	0	44338.5	18437.5	21085.7	4815.29	13028	545	929	4960	42964	0.95126	0.131076	6		12631.4	259161	246529	0.95126
	海南	207	167	0	38614.7	12873	10415.6	15326.1	2290	166	356	945	56507	0.96051	0.128722	1		4754.87	120407	115652	0.96051
	重庆	51	317	0	21604.8	3456.02	6208.65	11940.2	16576	239	3636	3124	75828	0.930581	0.283641	0		6378.65	91885.9	85507.2	0.930581
	四川	737	1274	0	97422.4	51863.6	38050.5	7508.32	39531	1073	2290	8375	55774	0.887239	0.178389	0		31552	279812	248260	0.887239
	贵州	553	322	0	17954.2	9361.57	5660.67	2931.97	2575	210	492	3623	46433	0.948975	0.291016	1		4996.42	97920.9	92924.4	0.948975
	云南	1168	917	0	27482.4	8244.76	5566.73	13670.9	12179	525	585	4858	47944	0.960182	0.117777	5		6894.52	173152	166258	0.960182
	西藏	311	60	0	14716.3	2415.7	6991.89	5308.71	878	143	94	351	48902	0.968316	0.278195	0		1559.93	49234.5	47674.6	0.968316
	陕西	1476	913	1	69184.5	21641	31805.2	15738.3	19358	700	1663	3876	66649	0.974494	0.232425	1		6418.41	251647	245229	0.974494
	甘肃	828	514	0	15072.1	7524.82	3417.15	4130.11	8165	414	1017	2647	32995	0.936521	0.221204	1		9628.31	151676	142048	0.936521
	青海	450	158	0	2548.39	106.13	1840.47	601.79	1767	108	76	608	48981	0.97475	0.150079	1		3104.38	122945	119840	0.97475
	宁夏	124	153	0	9363.92	4993.69	4040.33	329.9	4582	109	921	695	54217	0.95695	0.179567	0		2746.98	63809.5	61062.6	0.95695
	新疆	860	611	0	14528.8	10968.1	2019.12	1541.53	11490	539	925	2523	54280	0.943966	0.169144	1		7398.57	132038	124640	0.943966
		投入							产出			影响因素
	2020	管理部门人员数	专职教练员人数	竞技体校机构数	竞技体育财政支出	运动项目管理	体育竞赛	体育训练	后备人才数	二级以上运动员人数	技术等级运动员发展人数	年末人口数	人均GDP	合计-群众/总计	管理人数/从业人数	训练基地机构数		群众经费	合计经费	合计-群众经费	合计-群众/总计
	北京	2111	824	0	129008	81452.4	16777.2	30778.1	33953	825	1268	2189	164889	0.943726	0.285301	0		18639.9	331238	312598	0.943726
	天津	1090	529	0	37227.7	33291.9	86.2	3849.62	8642	624	601	1387	101614	0.965526	0.216016	0		3542.52	102760	99217.5	0.965526
	河北	1419	927	0	29571.4	217.68	3471.12	25882.6	24044	1071	1966	7464	48564	0.981022	0.153858	1		11349.2	598034	586685	0.981022
	山西	1015	771	0	25043.4	13723.8	1344.09	9975.5	9686	505	1160	3490	50528	0.954752	0.247553	1		6710.79	148310	141600	0.954752
	内蒙古	1234	634	0	28589.9	13823.6	9698.34	5068.01	11894	650	1703	2403	72062	0.96706	0.161134	1		9235.31	280368	271133	0.96706
	辽宁	0	1386	0	47370.7	13294.4	267.63	33808.7	12576	1176	631	4255	58872	0.955537	0.209172	0		10649.5	239515	228866	0.955537
	吉林	1058	852	0	28680.8	17367.1	2095.39	9218.32	11979	607	630	2399	50800	0.952779	0.217219	4		8992.09	190426	181434	0.952779
	黑龙江	1934	1123	1	33563.6	12562.7	973.06	20027.9	9077	961	780	3171	42635	0.9736	0.151197	3		4841.12	183373	178532	0.9736
	上海	1760	1200	0	95301.4	5359.93	5231.51	84709.9	16074	946	1408	2488	155768	0.910407	0.264747	2		35354.8	394616	359261	0.910407
	江苏	1450	1530	0	102810	7386.65	14969.7	80453.8	27591	1309	2215	8477	121231	0.969647	0.149337	10		21299.8	701730	680430	0.969647
	浙江	604	1047	0	53886.4	20819.9	12674.2	20392.3	24578	963	3018	6468	100620	0.964449	0.205604	3		19437	546733	527296	0.964449
	安徽	994	628	0	26261.5	16982.2	4663.84	4615.49	25165	582	1716	6105	63426	0.954627	0.153493	1		11922.5	262768	250845	0.954627
	福建	1472	1177	0	65057.8	25107.4	23389.2	16561.2	27784	943	967	4161	105818	0.943278	0.117527	3		17667.4	311473	293806	0.943278
	江西	818	647	0	24817.3	16355.3	3337.11	5124.83	19060	491	1866	4519	56871	0.976537	0.239473	1		3493.8	148907	145413	0.976537
	山东	2262	2688	16	104656	47135.2	15980.3	41541	36107	1364	4021	10165	72151	0.982687	0.23184	4		14253.2	823267	809014	0.982687
	河南	1136	1079	0	33035.3	21777.5	6383.71	4874.15	20853	591	2120	9941	55435	0.985299	0.251563	2		4744.35	322732	317987	0.985299
	湖北	1316	839	0	39321.3	25646.8	8861.07	4813.48	22095	890	2504	5745	74440	0.972845	0.207872	4		12884.2	474473	461589	0.972845
	湖南	1075	956	0	32346.6	21451	4909.59	5986.01	15264	534	1838	6645	62900	0.961817	0.204533	2		11134	291593	280459	0.961817
	广东	2607	1872	0	126876	60241.2	13030.1	53605.1	65334	1507	6458	12624	88210	0.972868	0.213286	5		28408.2	1.04703e+06	1.01862e+06	0.972868
	广西	1096	861	0	30357	21469.4	4896.7	3990.95	16390	578	1413	5019	44309	0.966157	0.153878	5		12638.1	373432	360794	0.966157
	海南	497	152	0	16938.1	10862.9	4892.51	1182.73	3588	247	578	1012	55131	0.977416	0.137109	1		3562.95	157767	154204	0.977416
	重庆	203	318	0	19624.2	3700	3100.01	12824.2	21144	222	2666	3209	78170	0.949734	0.299342	0		5171.15	102876	97704.6	0.949734
	四川	720	1288	0	66206.3	49658.8	9822.4	6725.1	39642	1177	1882	8371	58126	0.983234	0.167175	0		30397.7	1.81306e+06	1.78266e+06	0.983234
	贵州	529	338	0	11576.9	6301.7	2982.7	2292.48	3567	299	743	3858	46267	0.99468	0.29947	1		2172.15	408321	406149	0.99468
	云南	1124	906	0	24555.4	8110.44	2079.77	14365.2	13779	488	384	4722	51975	0.978723	0.128059	4		7386.35	347155	339768	0.978723
	西藏	372	68	0	16961.2	2910.71	9625.56	4424.9	901	147	8	366	52345	0.966748	0.281828	0		1441.68	43356	41914.3	0.966748
	陕西	1403	865	1	55476.6	22082.5	19937.4	13456.6	23909	604	1596	3955	66292	0.976607	0.229086	1		5453.68	233133	227680	0.976607
	甘肃	977	524	0	19964.9	10988.9	3067.22	5908.82	12957	398	590	2501	35995	0.969669	0.276382	1		5972.06	196897	190925	0.969669
	青海	410	157	0	1327.45	88.93	962.08	276.44	1263	111	399	593	50819	0.974745	0.232799	1		2721.82	107775	105053	0.974745
	宁夏	305	172	0	8136.96	6197.48	1674.1	265.38	4363	135	2062	721	54528	0.94783	0.172813	0		3394.24	65060.9	61666.7	0.94783
	新疆	777	682	0	16931.4	12639.6	1718.55	2573.3	14352	382	226	2590	53593	0.973225	0.158748	1		6368.91	237864	231496	0.973225
		投入							产出			影响因素
	2021	管理部门人员数	专职教练员人数	竞技体校机构数	竞技体育财政支出	运动项目管理	体育竞赛	体育训练	后备人才数	二级以上运动员人数	技术等级运动员发展人数	年末人口数	人均GDP	合计-群众/总计	管理人数/从业人数	训练基地机构数		群众经费	合计经费	合计-群众经费	合计-群众/总计
	北京	2123	811	0	114249	80597.3	11724.7	21927.2	36133	880	2272	2189	183980	0.924215	0.29932	1		24315.2	320843	296527	0.924215
	天津	1053	556	0	31134.8	27713	27.11	3394.66	10249	569	1680	1373	113732	0.960566	0.234318	0		3447.93	87435.8	83987.9	0.960566
	河北	1444	990	0	28948.7	4086.95	3209.33	21652.4	19105	1204	4518	7448	54172	0.978746	0.403427	1		11930.9	561344	549413	0.978746
	山西	1020	713	0	21087	12308.1	721.88	8057.02	9676	506	1729	3480	64821	0.955138	0.222328	1		5723.24	127574	121851	0.955138
	内蒙古	1085	601	0	23930.6	14567.7	4947.72	4415.17	11900	637	877	2400	85422	0.971476	0.167905	0		6990.99	245095	238104	0.971476
	辽宁	0	1352	0	47739.9	11468.4	431.54	35840	13747	1503	1497	4229	65026	0.969516	0.196357	0		7889.55	258808	250918	0.969516
	吉林	1045	816	0	29097.7	20818.5	2228.08	6051.09	10276	610	1621	2375	55450	0.961606	0.197406	4		7483.72	194917	187434	0.961606
	黑龙江	1794	1091	1	33980.2	13031.5	641.7	20306.9	9515	906	1632	3125	47266	0.976754	0.14907	3		3678.03	158221	154543	0.976754
	上海	1679	1173	0	112546	6855.95	3935.36	101755	20587	549	2092	2489	173630	0.889458	0.271373	2		47452	429267	381815	0.889458
	江苏	1432	1517	0	95575.3	7353.66	10352.6	77869	25780	1480	1894	8505	137039	0.965993	0.14546	8		22164.1	651760	629596	0.965993
	浙江	473	1077	0	66732.8	22730	16440	27562.8	31856	1059	3514	6540	113032	0.963034	0.19219	3		22191.6	600325	578133	0.963034
	安徽	1060	686	0	24870.3	15374.3	6843.11	2652.91	27153	544	2337	6113	70321	0.95423	0.221564	1		11165.5	243950	232784	0.95423
	福建	1387	1197	0	61679.3	28931.7	15003.5	17744	28211	815	1652	4187	116939	0.948309	0.130426	3		18886.4	365371	346485	0.948309
	江西	764	581	0	29242.3	20035.5	3461.77	5745.13	19087	401	2078	4517	65560	0.984724	0.281624	1		2227.74	145828	143600	0.984724
	山东	2339	2811	15	98231.9	45580	17227.4	35424.5	37919	1463	4869	10170	81727	0.988172	0.23676	2		10421.4	881056	870634	0.988172
	河南	1168	968	0	32919.7	27920.4	1091.81	3907.44	19150	703	2792	9883	59410	0.990258	0.252757	2		3376.71	346618	343241	0.990258
	湖北	1283	900	0	47700.5	29422.4	14527.5	3750.58	19460	843	2659	5830	86416	0.963452	0.240717	3		13809.2	377837	364028	0.963452
	湖南	1046	984	0	34159.2	19211.1	9212.37	5735.65	19251	613	2290	6622	69440	0.970935	0.211652	2		9433	324554	315121	0.970935
	广东	2281	1936	0	146378	54551.7	20123.5	71702.7	75006	1443	3975	12684	98285	0.970916	0.205222	5		29614.4	1.01823e+06	988619	0.970916
	广西	954	833	0	32051.8	21372.5	3994	6685.28	16675	488	988	5037	49206	0.982182	0.194661	5		9462.82	531087	521624	0.982182
	海南	452	144	0	18305.9	12100.3	4623.92	1581.71	2567	194	303	1020	63707	0.9435	0.117928	1		4253.7	75286.3	71032.6	0.9435
	重庆	221	309	0	31856.2	5529.65	13780.7	12545.8	17730	276	3095	3212	86879	0.94807	0.310387	0		6962.69	134078	127116	0.94807
	四川	701	1203	0	91386.6	71882.1	13841.6	5662.93	38703	1038	2003	8372	64326	0.982645	0.186085	0		25084.3	1.44535e+06	1.42026e+06	0.982645
	贵州	482	324	0	14318.9	7058.4	5032.38	2228.13	3416	341	492	3852	50808	0.987493	0.306602	1		4184.2	334548	330364	0.987493
	云南	961	869	0	28180.5	2429.44	1676.76	24074.3	17510	473	414	4690	57686	0.99269	0.15518	4		7644.05	1.04572e+06	1.03808e+06	0.99269
	西藏	302	48	0	16278.4	2975.22	8570.24	4732.9	796	106	16	366	56831	0.961964	0.261155	0		1547.89	40695.5	39147.6	0.961964
	陕西	1053	830	1	75088.4	20222.6	36074.9	18790.8	18999	550	1810	3954	75360	0.978429	0.2494	1		7377.52	342008	334630	0.978429
	甘肃	1235	507	0	15654.6	8782.73	1096.63	5775.2	14974	329	612	2490	41046	0.96877	0.254917	1		5738.1	183739	178001	0.96877
	青海	407	156	0	1461.27	397.99	788.69	274.59	5961	105	250	594	56398	0.980844	0.216331	1		2188.76	114258	112070	0.980844
	宁夏	228	147	0	7873.46	6187.19	1510.22	176.05	6442	92	1481	725	62549	0.970745	0.189714	0		2582.19	88264.8	85682.6	0.970745
	新疆	751	676	0	21691.6	12491.9	6306.39	2893.33	19133	398	855	2589	61725	0.982483	0.186598	1		4645.23	265177	260532	0.982483
		投入							产出			影响因素
	2022	管理部门人员数	专职教练员人数	竞技体校机构数	竞技体育财政支出	运动项目管理	体育竞赛	体育训练	后备人才数	二级以上运动员人数	技术等级运动员发展人数	年末人口数	人均GDP	合计-群众/总计	管理人数/从业人数	训练基地机构数		群众经费	合计经费	合计-群众经费	合计-群众/总计
	北京	2145	789	0	113479	77305.6	9359.56	26814	30635	916	2435	2184	190313	0.941118	0.317885	1		18891.3	320834	301943	0.941118
	天津	1236	586	0	46416.3	42027.1	61.17	4328.01	12530	703	1751	1363	119235	0.976794	0.252438	0		3359.06	144751	141392	0.976794
	河北	1419	1061	0	42699.6	124.88	6094.49	36480.2	20437	900	3186	7420	56995	0.97683	0.169533	1		16546.6	714142	697595	0.97683
	山西	935	734	0	24854.2	11950.8	3306.18	9597.26	10100	476	2025	3481	73675	0.966616	0.214754	1		6648.9	199166	192517	0.966616
	内蒙古	1058	648	0	25198.5	14646.9	5825.22	4726.37	12145	483	1740	2401	96474	0.964529	0.170435	0		8720.73	245855	237134	0.964529
	辽宁	869	1351	0	59226.5	8179.01	1118.17	49929.3	12079	1393	1321	4197	68775	0.974111	0.195293	1		6726.34	259815	253088	0.974111
	吉林	1090	816	0	34015.6	25257.5	2199.84	6558.24	10129	582	1282	2348	55347	0.96809	0.211628	3		7150.75	224095	216944	0.96809
	黑龙江	1569	1034	1	47087.1	13975.4	1152.5	31959.2	9812	913	1888	3099	51096	0.967692	0.135797	2		6260.51	193773	187512	0.967692
	上海	1424	1170	0	118316	7210.59	22624.4	88481	20612	863	1086	2475	179907	0.905089	0.311586	2		38344.8	404009	365664	0.905089
	江苏	1409	1522	0	92512.9	8116.03	8825.8	75571	25935	1492	4300	8515	144390	0.954951	0.159041	8		29837.3	662326	632488	0.954951
	浙江	469	1139	0	89200.6	20800.3	40864	27536.3	37562	1114	4338	6577	118496	0.968132	0.193953	3		27540.3	864195	836655	0.968132
	安徽	970	676	0	26199.9	16727.2	6511.64	2961.09	29041	533	2540	6127	73603	0.982016	0.180199	1		9942.01	552831	542889	0.982016
	福建	1545	1165	0	62581.7	37559.2	6866.67	18155.9	25240	882	2367	4188	126829	0.953561	0.123871	3		17346	373524	356178	0.953561
	江西	766	527	0	32163.8	22908.7	4080.59	5174.53	19575	422	2232	4528	70923	0.971544	0.358921	0		5175.32	181871	176695	0.971544
	山东	2364	2776	15	123621	42880.6	41008.8	39731.6	33251	1618	4426	10163	86003	0.993054	0.231142	2		9258.52	1.33284e+06	1.32358e+06	0.993054
	河南	1083	938	0	31741.6	26306.2	696.32	4739.14	19960	632	1803	9872	62106	0.982705	0.254319	2		6677.33	386093	379415	0.982705
	湖北	1210	882	0	36230.7	26178.8	5803.12	4248.82	25990	797	2721	5844	92059	0.968043	0.248241	3		13475.1	421663	408188	0.968043
	湖南	1075	949	0	44932	24652.9	12723	7556.16	19165	623	3572	6604	73598	0.964341	0.205421	2		13731.2	385072	371341	0.964341
	广东	2544	1942	0	180796	61889.5	39173.8	79732.4	75673	1467	4018	12657	101905	0.977784	0.213337	5		26525.6	1.19397e+06	1167449	0.977784
	广西	1032	841	0	62707.3	51627.4	3625.01	7454.85	15990	571	1032	5047	52164	0.973314	0.2	5		10496.7	393342	382846	0.973314
	海南	427	160	0	19454	13819.7	4343.21	1291.07	2868	197	469	1027	66602	0.984286	0.156028	1		4462.14	283954	279492	0.984286
	重庆	249	320	0	19323.9	5234.03	1442.95	12646.9	19068	276	2300	3213	90663	0.958587	0.318996	0		7041.67	170035	162993	0.958587
	四川	653	1328	0	86711.3	47435.5	30378.4	8897.49	42583	939	2840	8374	67777	0.983474	0.179855	0		27696.2	1.67592e+06	1.64822e+06	0.983474
	贵州	537	325	0	20347.1	10661.4	5380.42	4305.3	3215	451	2144	3856	52321	0.987083	0.310459	1		6081.67	470841	464760	0.987083
	云南	1223	886	0	24913.6	2401.49	1371.38	21140.7	14990	497	1711	4693	61716	0.989051	0.145463	4		10250.7	936240	925990	0.989051
	西藏	276	57	0	14561.9	3190.43	7041.58	4329.85	437	131	39	364	58438	0.974513	0.314465	0		794.29	31164.9	30370.6	0.974513
	陕西	1076	827	2	69225.5	23461.7	22007.6	23756.2	15602	579	1769	3956	82864	0.976815	0.237224	1		6515.37	281016	274501	0.976815
	甘肃	1264	514	0	20815.4	10063.2	3196.18	7556.04	16993	573	1138	2492	44968	0.96464	0.240887	1		6042.47	170884	164842	0.96464
	青海	418	166	0	2873.22	40	2410.16	423.06	7726	131	179	595	60724	0.947067	0.316252	1		8021.6	151543	143521	0.947067
	宁夏	272	145	0	7938.95	6002.09	1652.34	284.52	4740	88	1526	728	69781	0.96318	0.203905	0		3580.47	97241.8	93661.3	0.96318
	新疆	838	593	0	18705.3	14244.3	1527.96	2933.13	22625	438	711	2587	68552	0.974477	0.188838	1		6636.84	260039	253402	0.974477
	兵团	0	23	1	995.97	565.85	430.12	0	529	0	485	/	/	0.909065	0.165605	0		2433.98	26766.1	24332.2	0.909065
