# Supplementary material for: Efficiency and determinants of science and technology investment in Chinese competitive sports: a provincial DEA-Tobit analysis
Source: Front Sports Act Living. 2026 Jan 26;8:1738361. doi: 10.3389/fspor.2026.1738361 (PMC12883785; doi:10.3389/fspor.2026.1738361)
Supplement: Supplementary file 1 [file Datasheet1.zip › 补充材料/平滑处理.xlsx]

## Sheet: Sheet1
		投入				产出			影响因素
	2018	各省市区科技基金投入情况（万元）	各省区体育科研机构数（个）	各省区科学技术金额财政收入支持情况（万元）	各省区体育科研机构从业人员数（个）	各省市健将及以上人数（个）	后备人才数	冠军数（个）	地区经济水平（万元）	管理人员投入（%）	科研人员投入（%）	竞技体育的重视程度（%）	科技研发投入重视程度（%）	右侧是原始数据，左侧是最终数据			1	2	3	4	5	6	7	8	国际级运动健将（用于求总和）	运动健将（用于求总和）	国际级裁判员（用于求总和）	国家级裁判员（用于求总和）		科学技术金额	参政拨款收入合计		小计	科学研究人员
	北京	185	6	2031.27	105	530	31983	18	140211	25.72	75	87.01	0.67				22	9	3	10	2	2	4	3	59	471	0	0		2005.1	297138		72	54
	天津	17	1	54	22	332	7404	4	120711	20.7	43.75	96.36	0.04				44	29	34	22	30	19	15	16	23	309	0	0		54	137981		16	7
	河北	35.8	1	1276.24	61	271	18044	7	47772	14.08	69.81	95.23	0.57				23	4	0	0	0	0	0	0	31	240	0	0		1240.76	216473		53	37
	山西	70.5	2	536.2	46	95	9536	4	45328	25.03	93.94	95.58	0.39				3	1	0	0	2	1	0	0	14	81	0	0		495.04	126733		33	31
	内蒙古	67.21	1	0.001	33	118	15470	1	68302	17.36	96.3	91.31	0.33				0	0	0	0	0	0	0	0	13	105	0	0		0	122491		27	26
	辽宁	9	2	650	13	489	14360	16	58008	18.53	50	91.48	0.47				19	6	7	3	1	1	1	0	71	418	0	0		650	138745		4	2
	吉林	100	3	0.001	46	188	10923	2	55611	19.66	86.11	92.45	0.001				1	2	0	0	0	0	0	0	11	177	0	0		0	142538		36	31
	黑龙江	76.51	2	1023.19	49	429	8674	5	43274	12.32	89.36	72.31	0.6				11	1	1	2	2	0	0	0	52	377	350	0		1022.99	170456		47	42
	上海	906.8	2	43245.7	84	364	13652	23	134982	26.68	91.18	91.71	0.97				23	14	7	2	0	0	0	0	47	317	4	8		3999.81	410999		68	62
	江苏	1676.99	8	926.3	103	365	20603	7	115168	16.27	96.39	95.36	0.23				60	48	29	10	9	10	4	1	37	328	0	0		926.3	403688		83	80
	浙江	27.5	1	914.55	26	360	22167	16	98643	18.92	100	94.42	0.32				7	4	4	2	1	0	2	0	62	298	0	0		912.12	284522		20	20
	安徽	5	1	448.22	34	285	16297	5	47712	13.08	70.97	90.4	0.39				2	5	1	0	1	1	1	1	17	268	0	0		448.22	114106		31	22
	福建	77	2	12992.8	34	346	25478	13	91197	10.23	63.33	94.12	5.33				0	1	3	0	1	0	1	0	59	287	0	0		12989.8	243583		30	19
	江西	1.5	2	0.001	25	123	16975	2	47434	21.53	72.22	97.13	0.001				2	14	10	0	3	0	1	3	3	120	0	0		0	79736.5		18	13
	山东	623	4	81	68	567	28057	12	76267	21.82	100	95.73	0.03				3	0	0	0	1	0	0	0	65	502	0	0		81	286689		66	66
	河南	70.7	0.001	586	0.001	289	16227	9	50152	23.81	0.001	96.08	0.47				6	8	0	1	5	3	4	0	37	252	6	18		586	125816		0	0
	湖北	724.56	1	104.52	44	192	20254	7	66616	18.24	39.47	91.32	0.05				9	3	11	11	9	9	1	5	19	173	6	30		104.52	231438		38	15
	湖南	34.1	3	533.93	42	186	15355	5	52949	17.28	83.33	94.07	0.33				13	9	8	5	9	2	5	3	33	153	0	0		533.93	163620		30	25
	广东	697.07	2	1941.93	66	601	36349	20	86412	21.37	90.38	95.57	0.32				0	1	0	0	0	0	1	0	68	533	0	0		1878.44	583305		52	47
	广西	0.001	1	425.02	14	175	13197	6	41489	12.04	91.67	90.93	0.2				0	0	0	0	0	0	0	0	25	150	0	0		342.61	167722		12	11
	海南	19	0.001	0.001	0.001	46	2392	1	51955	17.2	0.001	97.15	0.001				0	1	0	0	0	0	0	0	5	41	0	4		0	235650		0	0
	重庆	10	1	60	15	71	13992	4	65933	27.62	88.89	90.35	0.04				0	0	0	0	0	0	0	0	14	57	0	0		30	72106.7		9	8
	四川	69	1	1274.57	24	432	32689	6	48883	18.7	0.001	88.5	0.6				0	0	0	2	0	3	0	0	35	397	4	5		1273.68	212311		17	0
	贵州	86	1	20	30	71	1425	1	41244	23.32	93.1	94.93	0.02				0	2	1	8	2	4	1	1	7	64	0	0		20	113916		29	27
	云南	38.8	1	336.84	28	116	10017	2	37136	12.22	95.83	93.29	0.28				9	4	4	0	3	0	0	0	13	103	0	3		336.84	121989		24	23
	西藏	63	1	0.001	15	29	936	0.001	43398	21.96	100	96.09	0.001				0	9	7	0	8	0	2	0	4	25	0	5		0	55418.3		6	6
	陕西	328.9	1	1159.53	61	176	15923	4	63477	20.68	98	95.93	0.61				34	5	3	0	1	0	0	0	24	152	0	0		1159.53	191213		50	49
	甘肃	52.24	1	352.87	19	96	6152	1	31336	16.82	100	95.81	0.28				33	24	21	0	14	0	0	0	4	92	0	0		352.87	126516		14	14
	青海	0.001	0.001	0.001	0.001	12	1348	3	47689	14.63	0.001	98.36	0.001				27	12	13	0	9	1	0	0	2	10	0	1		0	98169.1		0	0
	宁夏	5	1	0.001	15	61	3011	0.001	54094	38.8	100	92.65	0.001				0	0	0	0	0	0	0	0	2	59	0	0		0	72992.9		11	11
	新疆	10	2	704.5	24	138	10996	1	49475	13.31	88.89	94.05	0.78				0	0	0	0	0	0	0	0	13	125	2	3		704.5	90557.3		18	16
																					0	0	2	2	0	0	0	0
																					0	0	0	1	0	0	0	0
																					0	0	0	0	0	0	0	0
																					0	2	0	0	1	0	0	0
																					3	1	10	1	1	4	4	4
																					0	0	0	0	0	1	0	2
																					0	0	0	0	0	0	0	0
																					0	2	2	3	1	4	0	2
																					0	0	0	0	0	0	0	0
																					0	0	0	0	0	0	0	0
																					0	1	0	1	0	0	0	0
																					0	0	0	0	0	0	0	0
																					5	1	0	2	0	0	0	0
																					0	0	0	0	0	0	0	0
																					28	31	8	4	9	1	1	1
																					0	0	0	0	0	0	0	0
																					0	0	0	0	0	0	0	0
																					0	0	0	0	0	0	0	0
																					1	0	3	0	0	0	0	0
																					0	0	0	0	0	0	0	0
																					0	0	0	0	0	0	0	0
																					0	0	0	0	0	0	0	0
																					0	0	0	0	0	0	0	0
																					0	0	1	0	0	0	0	0
																					0	0	0	0	0	0	0	0
																					0	1	0	0	0	0	0	0
																					0	0	0	0	0	0	0	0
																					0	0	0	0	0	0	0	0
																					0	0	0	0	0	0	0	0
																					0	0	0	0	0	0	0	0
																					0	0	0	0	0	0	0	0
																					0	0	0	0	0	0	0	0
																					0	0	0	0	0	0	0	0
																					4	1	0	0	0	0	0	0
																					3	3	1	3	2	2	0	1
																					0	1	1	1	3	1	0	1
																					12	0	1	0	1	0	0	0
																					0	1	0	0	0	0	0	1
																					0	0	0	0	0	0	0	0
																					0	0	0	0	0	0	0	0
																					0	0	0	1	0	0	0	0
		投入				产出			影响因素
	2019	各省市区科技基金投入情况（万元）	各省区体育科研机构数（个）	各省区科学技术金额财政收入支持情况（万元）	各省区体育科研机构从业人员数（个）	各省市健将及以上人数（个）	后备人才数	冠军数（个）	地区经济水平（万元）	管理人员投入（%）	科研人员投入（%）	竞技体育的重视程度（%）	科技研发投入重视程度（%）				1	2	3	4	5	6	7	8	国际级运动健将	运动健将	国际级裁判员	国家级裁判员		科学技术金额	参政拨款收入合计		小计	科学研究人员
	北京	160.56	6	2405.35	109	439	33543	15	164220	27.09	77.63	92.46	0.64				74	38	22	10	12	16	7	20	48	391	0	0		375940	2392.62		76	59
	天津	6.5	1	4	30	312	5845	6	90371	22.38	64	97.12	0.001				62	53	29	21	24	23	13	11	22	290	0	0		118528	4		25	16
	河北	1013.6	1	2124.56	65	309	18264	11	46348	14.36	65.45	98.11	0.27				87	26	8	4	0	4	0	0	35	274	0	0		542762	1473.54		55	36
	山西	86.6	2	684.77	52	119	10908	4	45724	21.8	95.12	96.86	0.37				0	0	1	0	0	0	2	5	13	106	1	3		170494	625.58		41	39
	内蒙古	86.5	1	545	45	250	15208	1	67852	18.67	42.86	92.97	0.001				6	29	1	1	4	2	0	0	25	225	0	0		133913	0		35	15
	辽宁	40	1	493	7	531	14189	22	57191	21.54	0.001	96.18	0.27				22	24	9	9	5	3	4	3	79	452	0	0		179755	493		0	0
	吉林	271	3	9	41	186	10364	15	43475	20.13	90.63	94.39	0.01				0	1	1	0	2	1	3	7	12	174	0	6		159364	9		32	29
	黑龙江	82	2	806.87	48	416	9270	5	36183	12.4	87.8	97.83	0.45				6	4	9	8	4	2	3	2	43	373	0	0		151087	677.55		41	36
	上海	428.1	1	4725.25	84	549	12212	17	157279	30.37	94.37	88.89	1.15				155	51	29	11	4	3	1	1	95	454	4	15		377142	4318.31		71	67
	江苏	1124.57	8	1138.05	98	577	22034	16	123607	16.16	96.2	95.37	0.24				72	47	38	20	13	14	11	3	72	505	1	4		405983	961.05		79	76
	浙江	21.96	1	830.23	17	535	21750	15	107624	16.16	100	94.89	0.22				16	7	22	7	3	5	0	2	71	464	0	0		382997	830.23		14	14
	安徽	40	1	459.1	38	166	22900	1	58496	21.28	71.43	93.38	0.29				10	2	1	3	0	0	6	3	10	156	3	2		156648	459.1		35	25
	福建	131.4	2	6838.21	32	359	26412	37	107139	10.49	53.57	91.54	2.94				4	1	12	0	5	0	5	0	56	303	0	0		225568	6637.23		28	15
	江西	18.5	2	565	25	124	17292	9	53164	21.95	59.09	97.7	0.01				24	23	53	0	31	0	8	6	2	122	14	6		94874.7	13		22	13
	山东	380.63	4	106	69	542	31120	13	70653	22.06	100	96.51	0.03				11	9	3	0	10	1	0	0	63	479	4	21		384451	106		66	66
	河南	100	0.001	0.001	0.001	278	16535	17	56388	27.06	0.001	97.25	0.001				40	27	13	10	8	9	4	5	38	240	5	29		173728	0		0	0
	湖北	878.15	1	450.85	43	225	21173	9	77387	20.63	40.54	93.63	0.18				41	26	19	7	5	32	14	3	21	204	5	34		248451	450.85		37	15
	湖南	90	3	381	48	211	15592	5	57540	18.23	83.33	94.98	0.001				63	39	34	26	8	10	7	5	42	169	0	0		171712	0		36	30
	广东	433.6	2	1985.78	63	724	44252	34	94172	19.7	92	97.06	0.23				5	0	4	1	0	1	2	1	75	649	0	0		772250	1769.36		50	46
	广西	27	1	348.13	14	213	13028	5	42964	13.11	91.67	95.13	0.08				3	5	4	1	2	4	1	2	21	192	0	7		250362	204.27		12	11
	海南	16.5	0.001	0.001	0.001	55	2290	1	56507	12.87	0.001	96.05	0.001				2	0	1	0	2	0	0	0	4	51	0	0		119943	0		0	0
	重庆	30.8	1	930	18	99	16576	6	75828	28.36	91.67	93.06	1.19				5	3	2	0	0	0	0	0	12	87	0	0		77851.7	930		12	11
	四川	50	1	728.36	24	439	39531	9	55774	17.84	100	88.72	0.31				7	1	4	0	3	0	2	0	41	398	25	150		236393	728.36		20	20
	贵州	422.5	1	0.001	27	90	2575	6	46433	29.1	95.65	94.9	0.001				1	5	0	4	2	1	2	2	4	86	0	1		91692.2	0		23	22
	云南	38.8	1	394.9	29	152	12179	2	47944	11.78	95.83	96.02	0.27				45	18	23	2	17	0	0	0	18	134	0	6		143665	394.9		24	23
	西藏	80	1	0.001	14	27	878	0.001	48902	27.82	100	96.83	0.001				19	1	4	6	2	7	4	0	2	25	0	0		44721.8	0		5	5
	陕西	570.89	1	22.43	53	236	19358	3	66649	23.24	95.65	97.45	0.01				81	23	28	3	3	1	0	0	32	204	0	1		235529	22.43		46	44
	甘肃	57.2	1	0.001	17	106	8165	0.001	32995	22.12	100	93.65	0.001				85	54	62	5	48	1	0	1	3	103	0	0		148820	0		13	13
	青海	250	0.001	58.38	0.001	16	1767	0.001	48981	15.01	0.001	97.47	0.06				27	19	14	1	0	0	0	0	2	14	0	0		103563	58.38		0	0
	宁夏	0.001	1	0.001	15	34	4582	2	54217	17.96	100	95.7	0.001				0	0	1	1	0	0	0	0	2	32	0	1		51468.1	0		11	11
	新疆	12	2	1453.89	25	132	11490	1	54280	16.91	94.74	94.4	1.29				0	0	0	0	0	0	0	0	16	116	0	4		111162	1429.63		19	18
																	0	1	0	0	0	0	2	0
																	0	0	0	0	0	0	0	0
																	0	0	0	0	0	0	0	0
																	30	31	26	29	25	26	18	10
																	20	18	14	20	8	13	16	11
																	5	4	0	4	5	2	3	4
																	1	1	1	0	1	0	0	0
																	31	31	23	16	15	15	11	15
																	1	0	0	0	0	0	0	0
																	1	1	0	0	0	0	0	0
																	1	0	0	1	0	2	1	0
																	0	2	0	2	2	0	0	0
																	10	3	3	0	0	0	0	0
																	5	0	0	0	2	0	0	0
																	22	13	13	2	0	2	2	1
																	0	1	2	4	1	1	1	3
																	2	0	0	0	0	0	0	0
																	6	10	2	4	2	2	2	0
																	30	19	4	3	4	5	1	1
																	1	1	3	2	0	0	1	0
																	1	2	0	0	0	0	0	0
																	0	0	0	0	0	0	0	0
																	0	0	0	0	0	0	0	0
																	2	4	7	0	1	0	0	0
																	0	0	0	0	0	0	0	0
																	1	0	0	2	0	0	0	0
																	18	15	9	6	2	3	0	0
																	0	0	0	0	0	0	0	0
																	0	0	0	0	0	0	0	0
																	0	0	0	0	0	0	0	0
																	0	0	0	0	0	0	0	0
																	0	1	0	0	0	0	0	0
																	0	0	0	0	0	0	0	0
																	23	20	7	8	6	0	0	1
																	0	5	2	5	0	5	4	3
																	0	0	0	0	0	0	0	0
																	23	2	1	0	0	0	0	0
																	9	0	1	0	0	0	0	0
																	1	0	2	0	0	0	0	0
																	0	1	0	0	0	0	0	0
																	7	3	0	2	1	0	0	0
																	3	2	0	0	1	1	1	0
																	1	0	0	0	0	2	0	0
																	2	10	13	0	3	0	2	0
																	5	0	2	0	0	0	0	0
																	5	1	7	1	0	0	1	2
																	0	0	0	1	1	0	0	2
		投入				产出			影响因素
	2020	各省市区科技基金投入情况（万元）	各省区体育科研机构数（个）	各省区科学技术金额财政收入支持情况（万元）	各省区体育科研机构从业人员数（个）	各省市健将及以上人数（个）	后备人才数	冠军数（个）	地区经济水平（万元）	管理人员投入（%）	科研人员投入（%）	竞技体育的重视程度（%）	科技研发投入重视程度（%）				1	2	3	4	5	6	7	8	国际级运动健将	运动健将	国际级裁判员	国家级裁判员		科学技术金额	参政拨款收入合计		小计	科学研究人员
	北京	264.2	6	2277.66	110	450	33953	0.001	164889	28.53	74.03	94.37	0.73				5	3	3	0	0	0	0	1	48	402	0	0		299442	2200.82		77	57
	天津	6.2	1	0.001	30	444	8642	0.001	101614	21.6	60	96.55	0.001				30	15	5	4	4	0	0	1	24	420	0	0		84901.9	0		25	15						64	471509	222.94	204499	28758.7	9078.21	8760.88	25607.9	748501
	河北	732.14	1	2273.38	64	321	24044	0.001	48564	15.39	67.92	98.1	0.4				3	0	2	0	0	0	0	0	29	292	1	1		518576	2071.13		53	36						6250.73	142901	0	97447.4	16139.3	5238.71	6820.72	11516.5	286314
	山西	116.7	2	505.24	50	117	9686	0.001	50528	24.76	94.87	95.48	0.32				0	0	0	0	0	0	0	0	14	103	5	12		127781	413.51		39	37						0	45182.2	67.06	271804	7856.05	5097.14	2944.31	72941.9	405893
	内蒙古	37.67	1	0.001	26	251	11894	0.001	72062	16.11	100	96.71	0.001				0	0	0	0	0	0	0	0	22	229	0	0		267725	0		17	17						40	42181.9	1239.55	188291	8069.1	3177.74	4035.33	23881.4	270916
	辽宁	15	1	0.001	8	349	12576	0.001	58872	20.92	0.001	95.55	0.001				3	1	2	0	0	0	0	0	44	305	0	0		236479	0		0	0						1679.29	96398.9	910.57	681101	47441.8	15244.5	15096.5	108052	965925
	吉林	1170.4	2	0.001	35	188	11979	0.001	50800	21.72	100	95.28	0.001				0	0	0	0	0	0	0	0	12	176	0	3		174976	0		27	27						0	51795.2	230.03	229818	8614.28	4872.18	3475.06	70284.5	369089
	黑龙江	175	2	541.5	48	416	9077	0.001	42635	15.12	87.8	97.36	0.31				4	1	1	0	0	0	0	0	50	366	0	0		175109	541.32		41	36						18	1296.61	4.15	118352	1955.15	4455.25	1045.31	29275	156401
	上海	560.1	1	4888.78	88	586	16074	1	155768	26.47	94.52	91.04	1.37				10	1	4	1	0	0	0	0	79	507	1	1		348436	4772.3		73	69						0	1910.06	0	67247.4	6935.21	1745.27	1795.62	8844.04	88477.6
	江苏	994.01	8	1272.11	101	566	27591	0.001	121231	14.93	98.73	96.96	0.17				4	0	0	0	0	0	0	0	71	495	0	4		620405	1043.87		79	78						11.2	1.09572e+06	10388.9	367732	35244.2	23754.1	20841	313034	1.86673e+06
	浙江	28.3	2	981.78	32	549	24578	0.001	100620	20.56	56.52	96.44	0.22				0	1	0	1	1	0	0	0	68	481	0	0		455699	979.77		23	13						80	6616.5	1200	138809	9988.75	1656.65	5749.68	207959	372060
	安徽	167	1	484.5	38	216	25165	0.001	63426	15.35	71.43	95.46	0.19				0	2	1	0	2	0	0	4	13	203	2	1		252508	484.5		35	25						0	245949	619.45	90771.3	10950.7	3498.89	5073.72	27448.8	384312
	福建	188.6	2	827.91	30	404	27784	0.001	105818	11.75	64	94.33	0.28				0	0	0	0	0	0	0	0	54	350	0	1		284568	809.89		25	16						0	1495.49	0	39983.1	731.44	468.32	840.73	439.87	43959
	江西	20.3	2	0.001	28	112	19060	0.001	56871	23.95	65.38	97.65	0.001				5	1	9	0	4	0	0	3	4	108	2	5		127232	0		26	17						0	31541.4	0	171190	2664.85	479.63	1457.44	2197.84	209531
	山东	181.56	4	222.94	66	712	36107	1	72151	23.18	100	98.27	0.03				2	0	0	0	0	0	0	0	71	641	0	3		748501	222.94		61	61						83	7397.21	200	160691	4600.39	1579.01	1472.15	16039.8	192063
	河南	37	0.001	0.001	0.001	330	20853	0.001	55435	25.16	0.001	98.53	0.001				0	0	5	0	0	0	0	1	39	291	11	31		286314	0		0	0						0	2504.59	140.83	71731	5538.37	2670.57	2060.33	13631.6	98277.3
	湖北	1644.73	1	67.06	42	313	22095	0.001	74440	20.79	41.67	97.28	0.02				1	0	0	0	0	0	0	0	37	276	4	52		405893	67.06		36	15						165.46	14261.1	0	48938.4	1661.28	600.67	950.83	5754.13	72331.8
	湖南	83.8	3	1239.55	48	208	15264	0.001	62900	20.45	80.56	96.18	0.46				4	1	1	0	0	0	0	0	40	168	1	2		270916	1239.55		36	29						1137.04	13304.8	624.34	136378	3630.23	782.57	1217.6	52444.3	209519
	广东	62.3	2	910.57	64	813	65334	0.001	88210	21.33	91.67	97.29	0.09				2	0	0	0	0	0	0	0	77	736	1	1		965925	910.57		48	44
	广西	0.001	1	437.24	14	205	16390	0.001	44309	15.39	91.67	96.62	0.06				2	1	1	0	1	0	0	1	23	182	1	28		369089	230.03		12	11
	海南	4.5	0.001	4.15	0.001	109	3588	0.001	55131	13.71	0.001	97.74	0.001				1	0	0	0	0	0	0	0	6	103	0	0		156401	4.15		0	0
	重庆	115.5	1	0.001	17	92	21144	0.001	78170	29.93	91.67	94.97	0.001				1	0	1	0	0	0	0	0	12	80	0	0		88477.6	0		12	11
	四川	15	1	10388.9	25	442	39642	0.001	58126	16.72	100	98.32	0.56				1	0	0	0	0	0	0	0	42	400	0	0		1.86673e+06	10388.9		20	20
	贵州	122	1	1200	26	100	3567	0.001	46267	29.95	95.45	99.47	0.32				0	0	0	0	0	0	0	0	4	96	2	21		372060	1200		22	21
	云南	0.001	1	620.45	30	183	13779	1	51975	12.81	92	97.87	0.16				0	2	1	2	0	0	0	0	22	161	2	3		384312	619.45		25	23
	西藏	80	1	0.001	19	22	901	0.001	52345	28.18	100	96.67	0.001				1	0	0	0	0	0	0	0	0	22	0	0		43959	0		9	9
	陕西	1464.5	1	0.001	61	265	23909	0.001	66292	22.91	44.23	97.66	0.001				8	0	0	0	0	0	0	0	24	241	0	0		209531	0		52	23
	甘肃	56.3	1	200	17	114	12957	0.001	35995	27.64	100	96.97	0.1				2	1	0	0	0	0	0	0	17	97	0	0		192063	200		14	14
	青海	100	0.001	140.83	0.001	16	1263	0.001	50819	23.28	0.001	97.47	0.14				7	0	0	1	1	0	0	0	2	14	0	1		98277.3	140.83		0	0
	宁夏	11.1	1	0.001	15	16	4363	0.001	54528	17.28	42.86	94.78	0.001				0	0	0	0	0	0	0	0	1	15	0	0		72331.8	0		7	3
	新疆	10	1	624.34	20	139	14352	0.001	53593	15.87	50	97.32	0.3				0	0	0	0	0	0	0	0	24	115	2	5		209519	624.34		16	8
																	0	0	0	0	0	0	0	0
																	0	0	0	0	0	0	0	0
																	0	0	0	0	0	0	0	0
																	2	4	4	1	2	1	1	2
																	9	7	5	7	4	10	4	3
																	3	3	0	1	2	0	0	1
																	0	0	2	0	0	0	0	0
																	9	5	7	4	1	4	4	4
																	0	0	0	0	0	0	0	0
																	12	4	4	2	5	2	4	3
																	0	0	0	0	0	0	0	0
																	0	0	0	0	0	0	0	0
																	4	0	0	0	0	0	0	0
																	1	0	0	0	0	0	0	0
																	0	0	0	0	0	0	0	0
																	0	0	0	0	0	0	0	0
																	0	0	0	0	0	0	0	0
																	0	0	0	0	0	0	0	0
																	0	1	0	0	0	0	0	0
																	0	0	0	2	0	0	0	0
																	0	0	0	0	0	0	0	0
																	0	0	0	0	0	0	0	0
																	0	0	0	0	0	0	0	0
																	0	0	0	0	0	0	0	0
																	1	0	0	0	0	0	0	0
																	0	0	0	0	0	0	0	0
																	0	0	0	0	0	0	0	0
																	0	0	0	0	0	0	0	0
																	0	0	0	0	0	0	0	0
																	0	0	0	0	0	0	0	0
																	0	0	0	0	0	0	0	0
																	0	0	0	0	0	0	0	0
																	0	0	0	0	0	0	0	0
																	0	0	0	0	0	0	0	0
																	0	1	0	0	0	0	0	0
																	0	0	0	0	0	0	0	0
																	0	3	8	1	0	0	0	0
																	3	2	2	1	4	0	0	0
																	3	0	0	0	0	0	0	0
																	0	2	1	0	1	0	0	0
																	0	0	0	0	0	0	0	0
																	0	0	0	0	0	0	0	0
																	0	0	0	0	0	0	0	0
																	2	0	1	0	1	0	0	0
																	0	0	0	0	0	0	0	0
																	0	0	0	0	0	0	0	0
																	0	0	0	0	0	0	0	0
																	0	0	0	0	0	0	0	0
																	8	8	8	8	8	8	8	8
																	10	3	4	0	1	1	0	0
		投入				产出			影响因素
	2021	各省市区科技基金投入情况（万元）	各省区体育科研机构数（个）	各省区科学技术金额财政收入支持情况（万元）	各省区体育科研机构从业人员数（个）	各省市健将及以上人数（个）	后备人才数	冠军数（个）	地区经济水平（万元）	管理人员投入（%）	科研人员投入（%）	竞技体育的重视程度（%）	科技研发投入重视程度（%）				1	2	3	4	5	6	7	8	国际级运动健将	运动健将	国际级裁判员	国家级裁判员		科学技术金额	参政拨款收入合计		小计	科学研究人员
	北京	262	6	2722.95	108	446	36133	8	183980	29.93	73.02	92.42	0.69				25	17	13	25	30	7	17	6	48	398	0	0		338493	2338.55		63	46
	天津	27	0.001	0.001	0.001	349	10249	3	113732	23.43	0.001	96.06	0.001				42	15	3	0	0	0	0	0	33	316	0	0		76360.2	0		0	0
	河北	269.6	1	1678.72	62	360	19105	11	54172	40.34	66.67	97.87	0.35				0	19	0	0	0	0	0	0	37	323	0	0		422760	1490.35		51	34
	山西	13	2	925	97	143	9676	2	64821	22.23	66.18	95.51	0.82				0	0	0	0	0	0	0	13	7	136	0	1		111023	906.66		68	45
	内蒙古	2	1	0.001	25	238	11900	0.001	85422	16.79	75	97.15	0.001				0	0	0	0	0	1	0	1	19	219	1	0		234286	0		16	12
	辽宁	0.001	0.001	0.001	0.001	460	13747	4	65026	19.64	0.001	96.95	0.001				0	0	0	0	0	6	0	2	68	392	5	62		257597	0		0	0
	吉林	201.4	2	333.45	40	195	10276	3	55450	19.74	96.88	96.16	0.19				5	4	18	0	6	15	5	5	28	167	2	23		170156	325.76		32	31
	黑龙江	496.8	1	809.1	43	382	9515	3	47266	14.91	85	97.68	0.52				46	22	1	1	2	0	0	1	45	337	1	1		139888	730.82		20	17
	上海	167	1	4112.96	94	662	20587	7	173630	27.14	94.52	88.95	0.92				0	0	0	0	0	0	0	0	86	576	31	184		421229	3894.45		73	69
	江苏	1104.59	8	1333.07	109	793	25780	10	137039	14.55	96.15	96.6	0.2				7	10	2	1	0	9	1	10	76	717	2	3		572101	1128.72		78	75
	浙江	345.6	2	2092.3	36	510	31856	11	113032	19.22	48.15	96.3	0.4				0	0	0	0	0	0	0	0	64	446	0	0		520451	2091.47		27	13
	安徽	122.4	1	480.75	38	221	27153	0.001	70321	22.16	67.65	95.42	0.21				0	0	0	0	20	0	0	0	19	202	0	0		233706	480.75		34	23
	福建	174.49	2	678.48	38	367	28211	9	116939	13.04	60	94.83	0.22				0	0	7	0	0	0	0	3	46	321	0	0		294118	658.48		25	15
	江西	20	1	0.001	8	140	19087	1	65560	28.16	100	98.47	0.001				0	5	0	0	0	0	0	0	14	126	0	3		125390	0		4	4
	山东	233.9	2	5016.84	61	830	37919	8	81727	23.68	100	98.82	0.6				12	3	1	0	0	0	0	0	75	755	29	117		835360	5016.84		51	51
	河南	46	0.001	0.61	0.001	367	19150	2	59410	25.28	0.001	99.03	0.001				0	0	0	0	0	0	0	0	56	311	0	0		304237	0.61		0	0
	湖北	1210.28	1	1320.41	41	257	19460	10	86416	24.07	45.45	96.35	0.4				0	0	0	0	0	0	0	0	34	223	0	30		329206	1320.41		33	15
	湖南	152	3	621.09	47	247	19251	8	69440	21.17	94.12	97.09	0.21				0	0	0	0	0	0	0	0	35	212	0	1		300007	621.09		34	32
	广东	675.24	2	1005.62	72	780	75006	11	98285	20.52	92.45	97.09	0.1				6	1	6	12	1	3	7	0	70	710	35	136		1.04978e+06	1005.62		53	49
	广西	228.6	1	379.64	11	178	16675	7	49206	19.47	88.89	98.22	0.08				0	0	0	0	0	0	0	0	26	152	3	66		389718	314.08		9	8
	海南	5	0.001	4.91	0.001	81	2567	0.001	63707	11.79	0.001	94.35	0.01				0	0	0	0	0	0	0	0	5	76	0	0		74019.9	4.91		0	0
	重庆	105	1	2795	17	110	17730	2	86879	31.04	91.67	94.81	2.59				0	0	0	0	0	0	0	0	10	100	0	0		107831	2795		12	11
	四川	52	1	10686.4	28	398	38703	1	64326	18.61	90.48	98.26	0.71				0	0	0	0	0	0	1	0	48	350	30	0		1.42881e+06	10160.1		21	19
	贵州	2	1	98.66	26	93	3416	0.001	50808	30.66	95.24	98.75	0.03				0	0	0	0	0	0	0	0	3	90	0	1		296148	98.66		21	20
	云南	26	1	507.71	33	170	17510	0.001	57686	15.52	85.71	99.27	0.05				0	0	0	0	0	0	0	0	24	146	0	1		961211	507.71		28	24
	西藏	80	1	0.001	20	41	796	0.001	56831	26.12	100	96.2	0.001				1	2	4	7	5	0	7	0	0	41	0	0		33966.2	0		11	11
	陕西	336.5	1	19.5	48	211	18999	0.001	75360	24.94	50	97.84	0.01				0	0	0	0	0	0	0	0	21	190	0	0		298861	19.5		48	24
	甘肃	19.7	1	8	22	100	14974	0.001	41046	25.49	94.12	96.88	0.001				20	11	17	9	2	5	9	1	6	94	0	0		168799	8		17	16
	青海	150	0.001	187.73	0.001	13	5961	0.001	56398	21.63	0.001	98.08	0.22				0	0	0	8	2	1	0	0	0	13	0	0		84149.8	187.73		0	0
	宁夏	0.001	1	0.001	19	29	6442	0.001	62549	18.97	33.33	97.07	0.001				9	11	0	0	2	0	0	0	2	27	1	2		67578.5	0		12	4
	新疆	25	1	1898.47	21	125	19133	0.001	61725	18.66	60	98.25	0.82				18	6	16	0	10	4	6	0	22	103	0	0		227392	1873.24		15	9
																	2	0	0	0	0	0	0	0
																	18	5	15	0	7	9	1	0
																	1	0	0	0	2	0	0	0
																	0	0	0	0	1	0	0	0
																	0	0	0	0	0	0	0	0
																	28	12	11	0	1	0	0	0
																	0	0	4	0	1	0	1	0
																	7	2	2	0	0	0	0	1
																	0	0	0	0	0	0	0	0
																	32	3	0	0	0	0	0	0
																	0	7	4	0	3	0	4	1
																	0	0	0	0	0	0	0	0
																	0	0	0	0	0	0	0	0
																	1	0	0	0	0	0	1	0
																	0	0	0	0	0	0	0	0
																	6	6	0	2	3	1	1	0
																	28	20	16	11	1	6	6	4
																	9	7	4	3	4	6	7	7
																	0	0	0	0	0	0	0	0
																	0	0	0	1	0	1	0	0
																	17	7	3	6	4	2	5	0
																	1	8	7	2	2	1	2	0
																	9	1	0	0	0	1	0	6
																	0	0	0	0	0	0	0	0
																	0	0	0	2	1	4	0	2
																	5	0	2	0	1	0	2	8
																	0	0	0	0	0	0	0	0
																	0	0	0	0	0	0	0	0
																	11	5	10	9	4	0	0	0
																	0	1	2	1	0	0	0	0
																	0	0	0	0	0	0	0	0
																	0	0	0	0	0	0	0	0
																	0	0	0	0	0	0	0	0
																	0	0	0	0	0	0	0	0
																	0	0	0	0	0	0	0	0
																	1	0	3	0	0	0	0	3
																	0	0	0	0	0	0	0	0
																	0	0	0	0	0	0	0	0
																	0	0	0	0	0	0	0	0
																	0	0	0	0	0	0	0	0
																	0	0	0	0	0	0	0	0
																	0	0	0	0	0	0	15	0
																	0	0	0	0	0	0	0	0
																	0	0	0	0	0	0	0	0
																	0	0	0	0	0	0	0	0
																	0	1	0	0	0	0	0	0
																	0	0	0	0	0	0	0	0
																	0	0	0	2	0	0	0	0
																	0	0	0	0	0	0	0	0
																	0	0	0	0	0	0	0	0
																	0	0	0	0	0	0	0	0
																	0	0	0	0	0	0	0	0
																	2	4	7	2	0	0	0	0
																	2	1	4	0	0	0	0	0
																	0	1	0	0	0	0	0	0
																	0	0	0	0	0	0	0	0
																	3	0	0	0	0	0	0	0
																	0	0	0	0	0	0	0	0
																	0	0	0	0	0	0	0	0
																	0	0	0	0	0	0	0	0
																	0	0	0	0	0	0	0	0
																	0	0	0	0	0	0	0	0
																	0	0	0	0	0	0	0	0
																	0	0	0	0	0	0	0	0
																	0	0	0	0	0	0	0	0
																	0	0	0	0	0	0	0	0
																	0	0	0	0	0	0	0	0
																	0	0	0	0	0	0	0	0
																	0	0	0	0	0	0	0	0
																	0	0	0	0	0	0	0	0
																	0	0	0	0	0	0	0	0
																	0	0	0	0	0	0	0	0
																	0	0	0	0	0	0	0	0
																	0	0	0	0	0	0	0	0
																	0	0	0	0	0	0	0	0
																	0	0	0	0	0	0	0	0
																	0	0	0	0	0	0	0	0
																	0	2	0	0	0	0	0	0
																	0	0	0	0	0	0	0	0
																	0	0	0	0	0	0	0	0
																	2	2	2	2	2	2	2	2
		投入				产出			影响因素
	2022	各省市区科技基金投入情况（万元）	各省区体育科研机构数（个）	各省区科学技术金额财政收入支持情况（万元）	各省区体育科研机构从业人员数（个）	各省市健将及以上人数（个）	后备人才数	冠军数（个）	地区经济水平（万元）	管理人员投入（%）	科研人员投入（%）	竞技体育的重视程度（%）	科技研发投入重视程度（%）				1	2	3	4	5	6	7	8	国际级运动健将	运动健将	国际级裁判员	国家级裁判员		科学技术金额	参政拨款收入合计		小计	科学研究人员
	北京	256.16	6	2410.22	115	455	30635	13	190313	31.79	73.17	94.11	0.85				20	8	20	30	28	48	38	30	43	412	0	0		2321.1	272603		82	60
	天津	3	0.001	0.001	0.001	520	12530	1	119235	25.24	0.001	97.68	0.001				79	18	5	0	0	0	0	10	50	470	0	0		0	134350		0	0
	河北	556.7	1	2269.23	61	309	20437	3	56995	16.95	64.58	97.68	0.36				30	0	8	0	0	0	0	0	27	282	0	0		2252.22	630428		48	31
	山西	57	2	1222.35	95	154	10100	8	73675	21.48	66.67	96.66	0.68				0	0	0	0	0	0	0	0	7	147	0	0		1222.35	179394		66	44
	内蒙古	0.001	1	0.001	24	176	12145	0.001	96474	17.04	78.57	96.45	0.001				0	0	0	0	0	0	0	1	17	159	0	0		0	246196		14	11
	辽宁	0.001	0.001	39.8	0.001	428	12079	10	68775	19.53	0.001	97.41	0.02				7	5	4	2	0	0	1	1	57	371	0	0		39.8	234203		0	0
	吉林	262.02	2	520.98	39	193	10129	6	55347	21.16	96.67	96.81	0.19				36	17	25	5	7	3	5	4	26	167	0	0		402.75	208137		30	29
	黑龙江	40.7	1	759.24	43	353	9812	9	51096	13.58	86.36	96.77	0.44				57	44	32	6	30	0	0	0	48	305	0	0		758.93	174405		22	19
	上海	1260	1	4560.4	96	557	20612	12	179907	31.16	93.59	90.51	0.96				2	2	0	1	0	1	0	2	66	491	0	0		4131.31	431732		78	73
	江苏	1907.8	8	1200.29	117	804	25935	6	144390	15.9	92.77	95.5	0.15				38	14	23	10	8	8	5	11	90	714	0	0		909.44	617198		83	77
	浙江	273.7	2	1502.23	35	520	37562	13	118496	19.4	51.85	96.81	0.19				4	5	4	0	2	0	0	1	68	452	0	0		1481.45	795431		27	14
	安徽	12	1	1772.3	35	233	29041	8	73603	18.02	67.74	98.2	0.35				0	16	0	0	1	0	0	0	21	212	0	0		1772.3	502643		31	21
	福建	216.6	2	764.8	35	379	25240	0.001	126829	12.39	64.29	95.36	0.22				0	1	6	3	0	0	4	0	41	338	0	0		760.34	348594		28	18
	江西	1	0.001	416.86	0.001	145	19575	1	70923	35.89	0.001	97.15	0.24				5	6	4	0	1	0	0	0	11	134	0	0		416.86	177021		0	0
	山东	253.29	2	247.28	67	817	33251	12	86003	23.11	98.15	99.31	0.02				21	16	12	2	11	3	4	2	70	747	0	0		247.28	1.23567e+06		54	53
	河南	67	0.001	0.001	0.001	343	19960	2	62106	25.43	0.001	98.27	0.001				2	3	1	0	0	1	0	0	46	297	0	0		0	368499		0	0
	湖北	1236.91	1	1879.19	41	260	25990	10	92059	24.82	45.71	96.8	0.35				0	0	0	0	0	0	0	0	36	224	0	0		1296.35	374411		35	16
	湖南	223.5	3	545.57	44	247	19165	9	73598	20.54	78.38	96.43	0.15				2	3	0	0	0	0	0	0	34	213	0	0		545.57	363511		37	29
	广东	538.7	2	1193.63	74	746	75673	19	101905	21.33	90.91	97.78	0.11				1	5	5	1	4	9	11	11	58	688	0	0		1193.63	1.06701e+06		55	50
	广西	15.39	1	675.7	12	182	15990	14	52164	20	90	97.33	0.11				0	0	0	0	0	0	0	0	18	164	0	0		427.7	383414		10	9
	海南	9	0.001	0.001	0.001	81	2868	0.001	66602	15.6	0.001	98.43	0.001				0	0	0	0	0	0	0	0	5	76	0	0		6	279440		0	0
	重庆	88	1	0.001	17	109	19068	3	90663	31.9	91.67	95.86	0.001				0	0	0	0	0	0	0	0	9	100	0	0		0	149419		12	11
	四川	0.3	1	8528.2	28	403	42583	12	67777	17.99	100	98.35	0.54				0	0	0	0	0	0	0	0	46	357	0	0		8528.2	1.57859e+06		20	20
	贵州	50	1	845.76	29	95	3215	0.001	52321	31.05	91.67	98.71	0.2				1	0	1	1	0	0	0	0	5	90	0	0		845.61	422296		24	22
	云南	0.001	1	575.96	32	171	14990	0.001	61716	14.55	84.62	98.91	0.07				0	0	0	0	0	0	0	2	23	148	0	0		575.96	854727		26	22
	西藏	0.001	1	0.001	25	44	437	0.001	58438	31.45	91.67	97.45	0.001				4	9	9	0	15	0	6	0	0	44	0	0		0	32933.1		12	11
	陕西	412.07	1	293.88	51	162	15602	5	82864	23.72	38.1	97.68	0.13				0	4	0	5	0	3	0	0	21	141	0	0		293.88	220058		42	16
	甘肃	14.3	1	0.001	23	102	16993	1	44968	24.09	100	96.46	0.001				13	4	0	0	1	14	3	0	6	96	0	0		0	159337		17	17
	青海	22.17	0.001	36.73	0.001	18	7726	0.001	60724	31.63	0.001	94.71	0.03				0	3	2	6	2	1	6	0	0	18	0	0		36.73	129369		0	0
	宁夏	0.001	1	0.001	19	28	4740	0.001	69781	20.39	21.43	96.32	0.001				6	1	2	5	0	0	0	0	4	24	0	0		0	86357.6		14	3
	新疆	20	1	766.5	21	135	22625	0.001	68552	18.88	60	97.45	0.32				25	32	33	44	15	23	14	31	23	112	0	0		730.86	229752		15	9
	兵团	0	0		0	0	529	0	/	16.56	0.001	90.91	0.001				2	0	0	0	0	0	0	0	0	0	0	0		0	26611.6		0	0
																	104	56	72	18	23	7	13	2
																	1	4	1	0	0	11	1	0
																	4	4	3	1	7	2	0	1
																	0	0	0	0	0	0	0	0
																	40	13	15	0	6	0	0	0
																	51	27	34	0	11	0	0	0
																	27	14	8	5	3	0	0	10
2018	北京	185	6	2031.27	105	530	31983	18									1	0	1	2	0	0	0	0
2018	天津	17	1	54	22	332	7404	4									47	28	15	5	9	2	3	1
2018	河北	35.8	1	1276.24	61	271	18044	7									11	30	26	0	18	0	5	4
2018	山西	70.5	2	536.2	46	95	9536	4									0	1	1	0	1	0	0	0
2018	内蒙古	67.21	1	0.001	33	118	15470	1									1	0	0	0	0	0	0	0
2018	辽宁	9	2	650	13	489	14360	16									5	0	0	0	1	2	3	1
2018	吉林	100	3	0.001	46	188	10923	2									5	2	3	0	0	0	0	0
2018	黑龙江	76.51	2	1023.19	49	429	8674	5									3	2	0	1	8	0	5	0
2018	上海	906.8	2	43245.7	84	364	13652	23									14	9	9	7	7	3	6	4
2018	江苏	1676.99	8	926.3	103	365	20603	7									17	11	10	12	14	7	15	2
2018	浙江	27.5	1	914.55	26	360	22167	16									2	2	3	0	0	0	0	0
2018	安徽	5	1	448.22	34	285	16297	5									1	9	4	2	2	6	0	0
2018	福建	77	2	12992.8	34	346	25478	13									11	8	6	4	3	2	5	1
2018	江西	1.5	2	0.001	25	123	16975	2									0	1	0	0	0	0	0	2
2018	山东	623	4	81	68	567	28057	12									4	5	0	4	1	5	4	3
2018	河南	70.7	0.001	586	0.001	289	16227	9									0	0	0	0	0	0	0	0
2018	湖北	724.56	1	104.52	44	192	20254	7									0	1	10	5	4	8	0	2
2018	湖南	34.1	3	533.93	42	186	15355	5									4	0	4	4	5	0	2	6
2018	广东	697.07	2	1941.93	66	601	36349	20									1	0	1	0	0	0	1	0
2018	广西	0.001	1	425.02	14	175	13197	6									1	0	0	0	0	0	0	0
2018	海南	19	0.001	0.001	0.001	46	2392	1									35	11	11	4	0	5	2	1
2018	重庆	10	1	60	15	71	13992	4									0	0	0	0	0	0	0	0
2018	四川	69	1	1274.57	24	432	32689	6									0	0	0	0	0	0	0	0
2018	贵州	86	1	20	30	71	1425	1									0	0	0	0	0	0	0	0
2018	云南	38.8	1	336.84	28	116	10017	2									0	5	0	0	0	0	2	0
2018	西藏	63	1	0.001	15	29	936	0.001									1	0	0	0	0	0	0	0
2018	陕西	328.9	1	1159.53	61	176	15923	4									0	1	0	0	1	0	1	0
2018	甘肃	52.24	1	352.87	19	96	6152	1									9	14	5	11	7	5	6	5
2018	青海	0.001	0.001	0.001	0.001	12	1348	3									0	0	0	0	0	0	0	0
2018	宁夏	5	1	0.001	15	61	3011	0.001									0	0	0	0	0	0	0	0
2018	新疆	10	2	704.5	24	138	10996	1									0	0	0	0	0	0	0	0
2019	北京	160.56	6	2405.35	109	439	33543	15									0	0	0	0	0	0	0	0
2019	天津	6.5	1	4	30	312	5845	6									0	0	0	0	0	0	0	0
2019	河北	1013.6	1	2124.56	65	309	18264	11									0	0	2	0	0	0	1	0
2019	山西	86.6	2	684.77	52	119	10908	4									0	0	0	0	0	0	0	0
2019	内蒙古	86.5	1	545	45	250	15208	1									0	0	0	0	0	0	0	0
2019	辽宁	40	1	493	7	531	14189	22									0	0	0	0	0	0	0	0
2019	吉林	271	3	9	41	186	10364	15									0	0	0	0	0	0	0	0
2019	黑龙江	82	2	806.87	48	416	9270	5									0	0	0	0	0	0	0	0
2019	上海	428.1	1	4725.25	84	549	12212	17									0	0	0	0	0	0	0	0
2019	江苏	1124.57	8	1138.05	98	577	22034	16									0	0	0	0	0	0	0	0
2019	浙江	21.96	1	830.23	17	535	21750	15									0	0	0	0	0	0	0	0
2019	安徽	40	1	459.1	38	166	22900	1									0	0	0	0	0	0	0	0
2019	福建	131.4	2	6838.21	32	359	26412	37									0	0	0	0	0	0	0	0
2019	江西	18.5	2	565	25	124	17292	9									2	4	1	0	3	0	0	1
2019	山东	380.63	4	106	69	542	31120	13									8	0	0	1	0	0	0	0
2019	河南	100	0.001	0.001	0.001	278	16535	17									3	3	0	0	0	0	1	0
2019	湖北	878.15	1	450.85	43	225	21173	9									0	0	0	0	0	0	0	0
2019	湖南	90	3	381	48	211	15592	5									30	0	2	0	0	0	0	0
2019	广东	433.6	2	1985.78	63	724	44252	34									5	8	1	0	0	0	0	0
2019	广西	27	1	348.13	14	213	13028	5									0	0	0	0	0	0	0	0
2019	海南	16.5	0.001	0.001	0.001	55	2290	1									0	0	0	0	0	0	0	0
2019	重庆	30.8	1	930	18	99	16576	6									5	0	0	1	4	2	2	2
2019	四川	50	1	728.36	24	439	39531	9									0	0	0	0	0	0	0	0
2019	贵州	422.5	1	0.001	27	90	2575	6									0	0	0	0	0	0	0	0
2019	云南	38.8	1	394.9	29	152	12179	2									0	0	0	0	0	0	0	0
2019	西藏	80	1	0.001	14	27	878	0.001									0	0	0	0	0	0	0	0
2019	陕西	570.89	1	22.43	53	236	19358	3									0	0	0	0	0	0	0	0
2019	甘肃	57.2	1	0.001	17	106	8165	0.001									0	0	0	0	0	0	0	0
2019	青海	250	0.001	58.38	0.001	16	1767	0.001									0	0	0	0	0	0	0	0
2019	宁夏	0.001	1	0.001	15	34	4582	2									11	7	0	0	2	2	0	0
2019	新疆	12	2	1453.89	25	132	11490	1									0	0	0	0	0	0	0	0
2020	北京	264.2	6	2277.66	110	450	33953	0.001									0	0	0	0	0	0	0	0
2020	天津	6.2	1	0.001	30	444	8642	0.001									0	0	0	0	0	0	0	0
2020	河北	732.14	1	2273.38	64	321	24044	0.001									0	0	0	0	0	0	0	0
2020	山西	116.7	2	505.24	50	117	9686	0.001									0	0	0	0	0	0	0	0
2020	内蒙古	37.67	1	0.001	26	251	11894	0.001									0	0	0	0	0	0	0	0
2020	辽宁	15	1	0.001	8	349	12576	0.001									0	0	0	0	0	0	0	0
2020	吉林	1170.4	2	0.001	35	188	11979	0.001									0	0	0	0	0	0	0	0
2020	黑龙江	175	2	541.5	48	416	9077	0.001									0	0	0	0	0	0	0	0
2020	上海	560.1	1	4888.78	88	586	16074	1									0	0	0	0	0	0	0	0
2020	江苏	994.01	8	1272.11	101	566	27591	0.001									0	0	0	0	0	0	0	0
2020	浙江	28.3	2	981.78	32	549	24578	0.001									1	1	1	1	1	1	2	1
2020	安徽	167	1	484.5	38	216	25165	0.001
2020	福建	188.6	2	827.91	30	404	27784	0.001
2020	江西	20.3	2	0.001	28	112	19060	0.001
2020	山东	181.56	4	222.94	66	712	36107	1
2020	河南	37	0.001	0.001	0.001	330	20853	0.001
2020	湖北	1644.73	1	67.06	42	313	22095	0.001
2020	湖南	83.8	3	1239.55	48	208	15264	0.001
2020	广东	62.3	2	910.57	64	813	65334	0.001
2020	广西	0.001	1	437.24	14	205	16390	0.001
2020	海南	4.5	0.001	4.15	0.001	109	3588	0.001
2020	重庆	115.5	1	0.001	17	92	21144	0.001
2020	四川	15	1	10388.9	25	442	39642	0.001
2020	贵州	122	1	1200	26	100	3567	0.001
2020	云南	0.001	1	620.45	30	183	13779	1
2020	西藏	80	1	0.001	19	22	901	0.001
2020	陕西	1464.5	1	0.001	61	265	23909	0.001
2020	甘肃	56.3	1	200	17	114	12957	0.001
2020	青海	100	0.001	140.83	0.001	16	1263	0.001
2020	宁夏	11.1	1	0.001	15	16	4363	0.001
2020	新疆	10	1	624.34	20	139	14352	0.001
2021	北京	262	6	2722.95	108	446	36133	8
2021	天津	27	0.001	0.001	0.001	349	10249	3
2021	河北	269.6	1	1678.72	62	360	19105	11
2021	山西	13	2	925	97	143	9676	2
2021	内蒙古	2	1	0.001	25	238	11900	0.001
2021	辽宁	0.001	0.001	0.001	0.001	460	13747	4
2021	吉林	201.4	2	333.45	40	195	10276	3
2021	黑龙江	496.8	1	809.1	43	382	9515	3
2021	上海	167	1	4112.96	94	662	20587	7
2021	江苏	1104.59	8	1333.07	109	793	25780	10
2021	浙江	345.6	2	2092.3	36	510	31856	11
2021	安徽	122.4	1	480.75	38	221	27153	0.001
2021	福建	174.49	2	678.48	38	367	28211	9
2021	江西	20	1	0.001	8	140	19087	1
2021	山东	233.9	2	5016.84	61	830	37919	8
2021	河南	46	0.001	0.61	0.001	367	19150	2
2021	湖北	1210.28	1	1320.41	41	257	19460	10
2021	湖南	152	3	621.09	47	247	19251	8
2021	广东	675.24	2	1005.62	72	780	75006	11
2021	广西	228.6	1	379.64	11	178	16675	7
2021	海南	5	0.001	4.91	0.001	81	2567	0.001
2021	重庆	105	1	2795	17	110	17730	2
2021	四川	52	1	10686.4	28	398	38703	1
2021	贵州	2	1	98.66	26	93	3416	0.001
2021	云南	26	1	507.71	33	170	17510	0.001
2021	西藏	80	1	0.001	20	41	796	0.001
2021	陕西	336.5	1	19.5	48	211	18999	0.001
2021	甘肃	19.7	1	8	22	100	14974	0.001
2021	青海	150	0.001	187.73	0.001	13	5961	0.001
2021	宁夏	0.001	1	0.001	19	29	6442	0.001
2021	新疆	25	1	1898.47	21	125	19133	0.001
2022	北京	256.16	6	2410.22	115	455	30635	13
2022	天津	3	0.001	0.001	0.001	520	12530	1
2022	河北	556.7	1	2269.23	61	309	20437	3
2022	山西	57	2	1222.35	95	154	10100	8
2022	内蒙古	0.001	1	0.001	24	176	12145	0.001
2022	辽宁	0.001	0.001	39.8	0.001	428	12079	10
2022	吉林	262.02	2	520.98	39	193	10129	6
2022	黑龙江	40.7	1	759.24	43	353	9812	9
2022	上海	1260	1	4560.4	96	557	20612	12
2022	江苏	1907.8	8	1200.29	117	804	25935	6
2022	浙江	273.7	2	1502.23	35	520	37562	13
2022	安徽	12	1	1772.3	35	233	29041	8
2022	福建	216.6	2	764.8	35	379	25240	0.001
2022	江西	1	0.001	416.86	0.001	145	19575	1
2022	山东	253.29	2	247.28	67	817	33251	12
2022	河南	67	0.001	0.001	0.001	343	19960	2
2022	湖北	1236.91	1	1879.19	41	260	25990	10
2022	湖南	223.5	3	545.57	44	247	19165	9
2022	广东	538.7	2	1193.63	74	746	75673	19
2022	广西	15.39	1	675.7	12	182	15990	14
2022	海南	9	0.001	0.001	0.001	81	2868	0.001
2022	重庆	88	1	0.001	17	109	19068	3
2022	四川	0.3	1	8528.2	28	403	42583	12
2022	贵州	50	1	845.76	29	95	3215	0.001
2022	云南	0.001	1	575.96	32	171	14990	0.001
2022	西藏	0.001	1	0.001	25	44	437	0.001
2022	陕西	412.07	1	293.88	51	162	15602	5
2022	甘肃	14.3	1	0.001	23	102	16993	1
2022	青海	22.17	0.001	36.73	0.001	18	7726	0.001
2022	宁夏	0.001	1	0.001	19	28	4740	0.001
2022	新疆	20	1	766.5	21	135	22625	0.001

## Sheet: Sheet2
530	31983	18	185	6	2031.27	105
332	7404	4	17	1	54	22
271	18044	7	35.8	1	1276.24	61
95	9536	4	70.5	2	536.2	46
118	15470	1	67.21	1	0.001	33
489	14360	16	9	2	650	13
188	10923	2	100	3	0.001	46
429	8674	5	76.51	2	1023.19	49
364	13652	23	906.8	2	43245.7	84
365	20603	7	1676.99	8	926.3	103
360	22167	16	27.5	1	914.55	26
285	16297	5	5	1	448.22	34
346	25478	13	77	2	12992.8	34
123	16975	2	1.5	2	0.001	25
567	28057	12	623	4	81	68
289	16227	9	70.7	0.001	586	0.001
192	20254	7	724.56	1	104.52	44
186	15355	5	34.1	3	533.93	42
601	36349	20	697.07	2	1941.93	66
175	13197	6	0.001	1	425.02	14
46	2392	1	19	0.001	0.001	0.001
71	13992	4	10	1	60	15
432	32689	6	69	1	1274.57	24
71	1425	1	86	1	20	30
116	10017	2	38.8	1	336.84	28
29	936	0.001	63	1	0.001	15
176	15923	4	328.9	1	1159.53	61
96	6152	1	52.24	1	352.87	19
12	1348	3	0.001	0.001	0.001	0.001
61	3011	0.001	5	1	0.001	15
138	10996	1	10	2	704.5	24
439	33543	15	160.56	6	2405.35	109
312	5845	6	6.5	1	4	30
309	18264	11	1013.6	1	2124.56	65
119	10908	4	86.6	2	684.77	52
250	15208	1	86.5	1	545	45
531	14189	22	40	1	493	7
186	10364	15	271	3	9	41
416	9270	5	82	2	806.87	48
549	12212	17	428.1	1	4725.25	84
577	22034	16	1124.57	8	1138.05	98
535	21750	15	21.96	1	830.23	17
166	22900	1	40	1	459.1	38
359	26412	37	131.4	2	6838.21	32
124	17292	9	18.5	2	565	25
542	31120	13	380.63	4	106	69
278	16535	17	100	0.001	0.001	0.001
225	21173	9	878.15	1	450.85	43
211	15592	5	90	3	381	48
724	44252	34	433.6	2	1985.78	63
213	13028	5	27	1	348.13	14
55	2290	1	16.5	0.001	0.001	0.001
99	16576	6	30.8	1	930	18
439	39531	9	50	1	728.36	24
90	2575	6	422.5	1	0.001	27
152	12179	2	38.8	1	394.9	29
27	878	0.001	80	1	0.001	14
236	19358	3	570.89	1	22.43	53
106	8165	0.001	57.2	1	0.001	17
16	1767	0.001	250	0.001	58.38	0.001
34	4582	2	0.001	1	0.001	15
132	11490	1	12	2	1453.89	25
450	33953	0.001	264.2	6	2277.66	110
444	8642	0.001	6.2	1	0.001	30
321	24044	0.001	732.14	1	2273.38	64
117	9686	0.001	116.7	2	505.24	50
251	11894	0.001	37.67	1	0.001	26
349	12576	0.001	15	1	0.001	8
188	11979	0.001	1170.4	2	0.001	35
416	9077	0.001	175	2	541.5	48
586	16074	1	560.1	1	4888.78	88
566	27591	0.001	994.01	8	1272.11	101
549	24578	0.001	28.3	2	981.78	32
216	25165	0.001	167	1	484.5	38
404	27784	0.001	188.6	2	827.91	30
112	19060	0.001	20.3	2	0.001	28
712	36107	1	181.56	4	222.94	66
330	20853	0.001	37	0.001	0.001	0.001
313	22095	0.001	1644.73	1	67.06	42
208	15264	0.001	83.8	3	1239.55	48
813	65334	0.001	62.3	2	910.57	64
205	16390	0.001	0.001	1	437.24	14
109	3588	0.001	4.5	0.001	4.15	0.001
92	21144	0.001	115.5	1	0.001	17
442	39642	0.001	15	1	10388.9	25
100	3567	0.001	122	1	1200	26
183	13779	1	0.001	1	620.45	30
22	901	0.001	80	1	0.001	19
265	23909	0.001	1464.5	1	0.001	61
114	12957	0.001	56.3	1	200	17
16	1263	0.001	100	0.001	140.83	0.001
16	4363	0.001	11.1	1	0.001	15
139	14352	0.001	10	1	624.34	20
446	36133	8	262	6	2722.95	108
349	10249	3	27	0.001	0.001	0.001
360	19105	11	269.6	1	1678.72	62
143	9676	2	13	2	925	97
238	11900	0.001	2	1	0.001	25
460	13747	4	0.001	0.001	0.001	0.001
195	10276	3	201.4	2	333.45	40
382	9515	3	496.8	1	809.1	43
662	20587	7	167	1	4112.96	94
793	25780	10	1104.59	8	1333.07	109
510	31856	11	345.6	2	2092.3	36
221	27153	0.001	122.4	1	480.75	38
367	28211	9	174.49	2	678.48	38
140	19087	1	20	1	0.001	8
830	37919	8	233.9	2	5016.84	61
367	19150	2	46	0.001	0.61	0.001
257	19460	10	1210.28	1	1320.41	41
247	19251	8	152	3	621.09	47
780	75006	11	675.24	2	1005.62	72
178	16675	7	228.6	1	379.64	11
81	2567	0.001	5	0.001	4.91	0.001
110	17730	2	105	1	2795	17
398	38703	1	52	1	10686.4	28
93	3416	0.001	2	1	98.66	26
170	17510	0.001	26	1	507.71	33
41	796	0.001	80	1	0.001	20
211	18999	0.001	336.5	1	19.5	48
100	14974	0.001	19.7	1	8	22
13	5961	0.001	150	0.001	187.73	0.001
29	6442	0.001	0.001	1	0.001	19
125	19133	0.001	25	1	1898.47	21
455	30635	13	256.16	6	2410.22	115
520	12530	1	3	0.001	0.001	0.001
309	20437	3	556.7	1	2269.23	61
154	10100	8	57	2	1222.35	95
176	12145	0.001	0.001	1	0.001	24
428	12079	10	0.001	0.001	39.8	0.001
193	10129	6	262.02	2	520.98	39
353	9812	9	40.7	1	759.24	43
557	20612	12	1260	1	4560.4	96
804	25935	6	1907.8	8	1200.29	117
520	37562	13	273.7	2	1502.23	35
233	29041	8	12	1	1772.3	35
379	25240	0.001	216.6	2	764.8	35
145	19575	1	1	0.001	416.86	0.001
817	33251	12	253.29	2	247.28	67
343	19960	2	67	0.001	0.001	0.001
260	25990	10	1236.91	1	1879.19	41
247	19165	9	223.5	3	545.57	44
746	75673	19	538.7	2	1193.63	74
182	15990	14	15.39	1	675.7	12
81	2868	0.001	9	0.001	0.001	0.001
109	19068	3	88	1	0.001	17
403	42583	12	0.3	1	8528.2	28
95	3215	0.001	50	1	845.76	29
171	14990	0.001	0.001	1	575.96	32
44	437	0.001	0.001	1	0.001	25
162	15602	5	412.07	1	293.88	51
102	16993	1	14.3	1	0.001	23
18	7726	0.001	22.17	0.001	36.73	0.001
28	4740	0.001	0.001	1	0.001	19
135	22625	0.001	20	1	766.5	21
