# Supplementary material for: Efficiency and determinants of science and technology investment in Chinese competitive sports: a provincial DEA-Tobit analysis
Source: Front Sports Act Living. 2026 Jan 26;8:1738361. doi: 10.3389/fspor.2026.1738361 (PMC12883785; doi:10.3389/fspor.2026.1738361)
Supplement: Supplementary file 1 [file Datasheet1.zip › 补充材料/平滑处理0.001结果.xlsx]

## Sheet: Sheet1
2018	CRS	VRS	SCALE	综合技术效率			2019	CRS	VRS	SCALE	综合技术效率		2020	CRS	VRS	SCALE	综合技术效率		2021	CRS	VRS	SCALE	综合技术效率		2022	CRS	VRS	SCALE	综合技术效率
北京	0.007	1	0.007	0.007			北京	0.278	0.848	0.328	0.278144		北京	0.116	0.554	0.21	0.11634		北京	0	0.931	0	0		北京	0.019	0.846	0.022	0.018612
天津	0.028	1	0.028	0.028			天津	1	1	1	1		天津	1	1	1	1		天津	0.759	0.759	1	0.759		天津	1	1	1	1
河北	0.022	0.743	0.03	0.02229			河北	0.095	0.614	0.155	0.09517		河北	0.04	0.562	0.071	0.039902		河北	0.003	1	0.003	0.003		河北	0.007	0.486	0.014	0.006804
山西	0.004	0.437	0.009	0.003933			山西	0.224	0.313	0.717	0.224421		山西	0.086	0.207	0.417	0.086319		山西	0	0.567	0.001	0.000567		山西	0.025	0.572	0.043	0.024596
内蒙古	1	1	1	1			内蒙古	0.427	0.546	0.782	0.426972		内蒙古	1	1	1	1		内蒙古	0.833	0.833	1	0.833		内蒙古	1	1	1	1
辽宁	0.02	1	0.02	0.02			辽宁	1	1	1	1		辽宁	1	1	1	1		辽宁	1	1	1	1		辽宁	1	1	1	1
吉林	1	1	1	1			吉林	0.284	0.878	0.323	0.283594		吉林	1	1	1	1		吉林	0	0.465	0.001	0.000465		吉林	0.027	0.434	0.063	0.027342
黑龙江	0.018	0.858	0.021	0.018018			黑龙江	0.404	0.748	0.541	0.404668		黑龙江	0.087	0.622	0.141	0.087702		黑龙江	0.001	0.612	0.001	0.000612		黑龙江	0.044	0.805	0.055	0.044275
上海	0.013	1	0.013	0.013			上海	0.305	1	0.305	0.305		上海	1	1	1	1		上海	0.002	1	0.002	0.002		上海	0.008	0.925	0.008	0.0074
江苏	0.004	0.647	0.006	0.003882			江苏	0.11	0.899	0.123	0.110577		江苏	0.034	0.696	0.048	0.033408		江苏	0	1	0	0		江苏	0.006	0.984	0.007	0.006888
浙江	0.03	1	0.03	0.03			浙江	1	1	1	1		浙江	0.492	1	0.492	0.492		浙江	0.001	1	0.001	0.001		浙江	0.028	0.909	0.031	0.028179
安徽	0.024	1	0.024	0.024			安徽	0.817	0.826	0.989	0.816914		安徽	0.172	0.584	0.294	0.171696		安徽	0.002	0.969	0.002	0.001938		安徽	0.048	1	0.048	0.048
福建	0.014	0.961	0.015	0.014415			福建	0.705	1	0.705	0.705		福建	0.158	0.726	0.217	0.157542		福建	0.001	1	0.001	0.001		福建	0.022	0.642	0.034	0.021828
江西	1	1	1	1			江西	0.825	0.931	0.886	0.824866		江西	1	1	1	1		江西	1	1	1	1		江西	1	1	1	1
山东	0.012	1	0.012	0.012			山东	0.373	1	0.373	0.373		山东	1	1	1	1		山东	0.001	1	0.001	0.001		山东	0.082	1	0.082	0.082
河南	1	1	1	1			河南	1	1	1	1		河南	1	1	1	1		河南	1	1	1	1		河南	1	1	1	1
湖北	0.015	1	0.015	0.015			湖北	0.127	0.688	0.185	0.12728		湖北	0.023	0.85	0.027	0.02295		湖北	0.003	1	0.003	0.003		湖北	0.011	0.69	0.016	0.01104
湖南	0.005	0.701	0.007	0.004907			湖南	0.382	0.547	0.7	0.3829		湖南	0.137	0.301	0.455	0.136955		湖南	0.001	0.957	0.001	0.000957		湖南	0.043	0.647	0.066	0.042702
广东	0.023	1	0.023	0.023			广东	0.381	1	0.381	0.381		广东	0.799	1	0.799	0.799		广东	0.003	1	0.003	0.003		广东	0.04	1	0.04	0.04
广西	1	1	1	1			广西	0.729	0.75	0.973	0.72975		广西	1	1	1	1		广西	0.002	1	0.002	0.002		广西	0.08	1	0.08	0.08
海南	1	1	1	1			海南	1	1	1	1		海南	1	1	1	1		海南	0.18	0.18	1	0.18		海南	0.217	0.217	1	0.217
重庆	0.01	1	0.01	0.01			重庆	0.625	0.635	0.984	0.62484		重庆	1	1	1	1		重庆	0.001	0.609	0.002	0.001218		重庆	1	1	1	1
四川	0.035	1	0.035	0.035			四川	1	1	1	1		四川	1	1	1	1		四川	0.003	1	0.003	0.003		四川	0.016	1	0.016	0.016
贵州	0.006	0.375	0.016	0.006			贵州	0.353	0.353	1	0.353		贵州	0.032	0.19	0.166	0.03154		贵州	0	0.238	0.001	0.000238		贵州	0.007	0.168	0.04	0.00672
云南	0.01	0.557	0.017	0.009469			云南	0.478	0.486	0.983	0.477738		云南	1	1	1	1		云南	0.001	0.876	0.001	0.000876		云南	1	1	1	1
西藏	0.314	0.314	1	0.314			西藏	0.118	0.118	1	0.118		西藏	1	1	1	1		西藏	0.089	0.089	1	0.089		西藏	1	1	1	1
陕西	0.014	0.524	0.026	0.013624			陕西	0.194	0.987	0.197	0.194439		陕西	1	1	1	1		陕西	0.001	0.941	0.001	0.000941		陕西	0.024	0.491	0.048	0.023568
甘肃	0.008	0.364	0.022	0.008008			甘肃	0.715	0.715	1	0.715		甘肃	0.249	0.42	0.593	0.24906		甘肃	0.001	0.787	0.001	0.000787		甘肃	1	1	1	1
青海	1	1	1	1			青海	0.107	0.107	1	0.107		青海	1	1	1	1		青海	0.311	0.311	1	0.311		青海	0.502	0.502	1	0.502
宁夏	0.812	0.812	1	0.812			宁夏	1	1	1	1		宁夏	1	1	1	1		宁夏	0.469	0.469	1	0.469		宁夏	1	1	1	1
新疆	0.006	0.602	0.01	0.00602			新疆	0.689	0.823	0.837	0.688851		新疆	0.585	0.65	0.9	0.585		新疆	0.001	0.855	0.002	0.00171		新疆	0.069	0.96	0.072	0.06912
crs技术效率值		vrs纯技术效率值		scale规模效率值
综合技术效率TE=纯技术效率*规模效率
综合技术效率TE								纯技术效率VRS								规模效率Scale							规模效率Scale
DMU	2018	2019	2020	2021	2022	Average		DMU	2018	2019	2020	2021	2022			DMU	2018	2019	2020	2021	2022		DMU	2018	2019	2020	2021	2022
北京	0.007	0.278144	0.11634	0	0.018612	0.0840192		北京	1	0.848	0.554	0.931	0.846	0.8358		北京	0.007drs	0.328drs	0.21	0	0.022drs		北京	0.007	0.328	0.21	0	0.022
天津	0.028	1	1	0.759	1	0.7574		天津	1	1	1	0.759	1	0.9518		天津	0.028drs	1-	1-	1-	2022		天津	0.028	1	1	1	1
河北	0.02229	0.09517	0.039902	0.003	0.006804	0.0334332		河北	0.743	0.614	0.562	1	0.486	0.681		河北	0.03drs	0.155drs	0.071drs	0.003drs	0.014drs		河北	0.03	0.155	0.071	0.003	0.014
山西	0.003933	0.224421	0.086319	0.000567	0.024596	0.0679672		山西	0.437	0.313	0.207	0.567	0.572	0.4192		山西	0.009drs	0.717drs	0.417drs	0.001drs	0.043drs		山西	0.009	0.717	0.417	0.001	0.043
内蒙古	1	0.426972	1	0.833	1	0.851994		内蒙古	1	0.546	1	0.833	1	0.8758		内蒙古	1-	0.782drs	1-	1-	1-		内蒙古	1	0.782	1	1	1
辽宁	0.02	1	1	1	1	0.804		辽宁	1	1	1	1	1	1		辽宁	0.02drs	1-	1-	1-	1-		辽宁	0.02	1	1	1	1
吉林	1	0.283594	1	0.000465	0.027342	0.46228		吉林	1	0.878	1	0.465	0.434	0.7554		吉林	1-	0.323drs	1-	0.001drs	0.063drs		吉林	1	0.323	1	0.001	0.063
黑龙江	0.018018	0.404668	0.087702	0.000612	0.044275	0.111055		黑龙江	0.858	0.748	0.622	0.612	0.805	0.729		黑龙江	0.021drs	0.541drs	0.141drs	0.001drs	0.055drs		黑龙江	0.021	0.541	0.141	0.001	0.055
上海	0.013	0.305	1	0.002	0.0074	0.26548		上海	1	1	1	1	0.925	0.985		上海	0.013drs	0.305drs	1-	0.002drs	0.008drs		上海	0.013	0.305	1	0.002	0.008
江苏	0.003882	0.110577	0.033408	0	0.006888	0.030951		江苏	0.647	0.899	0.696	1	0.984	0.8452		江苏	0.006drs	0.123drs	0.048drs	0	0.007drs		江苏	0.006	0.123	0.048	0	0.007
浙江	0.03	1	0.492	0.001	0.028179	0.310236		浙江	1	1	1	1	0.909	0.9818		浙江	0.03drs	1-	0.492drs	0.001drs	0.031drs		浙江	0.03	1	0.492	0.001	0.031
安徽	0.024	0.816914	0.171696	0.001938	0.048	0.21251		安徽	1	0.826	0.584	0.969	1	0.8758		安徽	0.024drs	0.989drs	0.294drs	0.002drs	0.048drs		安徽	0.024	0.989	0.294	0.002	0.048
福建	0.014415	0.705	0.157542	0.001	0.021828	0.179957		福建	0.961	1	0.726	1	0.642	0.8658		福建	0.015drs	0.705drs	0.217drs	0.001drs	0.034drs		福建	0.015	0.705	0.217	0.001	0.034
江西	1	0.824866	1	1	1	0.964973		江西	1	0.931	1	1	1	0.9862		江西	1-	0.886drs	1-	1-	1-		江西	1	0.886	1	1	1
山东	0.012	0.373	1	0.001	0.082	0.2936		山东	1	1	1	1	1	1		山东	0.012drs	0.373drs	1-	0.001drs	0.082drs		山东	0.012	0.373	1	0.001	0.082
河南	1	1	1	1	1	1		河南	1	1	1	1	1	1		河南	1-	1-	1-	1-	1-		河南	1	1	1	1	1
湖北	0.015	0.12728	0.02295	0.003	0.01104	0.035854		湖北	1	0.688	0.85	1	0.69	0.8456		湖北	0.015drs	0.185drs	0.027drs	0.003drs	0.016drs		湖北	0.015	0.185	0.027	0.003	0.016
湖南	0.004907	0.3829	0.136955	0.000957	0.042702	0.113684		湖南	0.701	0.547	0.301	0.957	0.647	0.6306		湖南	0.007drs	0.7drs	0.455drs	0.001drs	0.066drs		湖南	0.007	0.7	0.455	0.001	0.066
广东	0.023	0.381	0.799	0.003	0.04	0.2492		广东	1	1	1	1	1	1		广东	0.023drs	0.381drs	0.799drs	0.003drs	0.04drs		广东	0.023	0.381	0.799	0.003	0.04
广西	1	0.72975	1	0.002	0.08	0.56235		广西	1	0.75	1	1	1	0.95		广西	1-	0.973drs	1-	0.002drs	0.08drs		广西	1	0.973	1	0.002	0.08
海南	1	1	1	0.18	0.217	0.6794		海南	1	1	1	0.18	0.217	0.6794		海南	1-	1-	1-	1-	1-		海南	1	1	1	1	1
重庆	0.01	0.62484	1	0.001218	1	0.527212		重庆	1	0.635	1	0.609	1	0.8488		重庆	0.01drs	0.984drs	1-	0.002drs	1-		重庆	0.01	0.984	1	0.002	1
四川	0.035	1	1	0.003	0.016	0.4108		四川	1	1	1	1	1	1		四川	0.035drs	1-	1-	0.003drs	0.016drs		四川	0.035	1	1	0.003	0.016
贵州	0.006	0.353	0.03154	0.000238	0.00672	0.0794996		贵州	0.375	0.353	0.19	0.238	0.168	0.2648		贵州	0.016drs	1-	0.166drs	0.001drs	0.04drs		贵州	0.016	1	0.166	0.001	0.04
云南	0.009469	0.477738	1	0.000876	1	0.497617		云南	0.557	0.486	1	0.876	1	0.7838		云南	0.017drs	0.983drs	1-	0.001drs	1-		云南	0.017	0.983	1	0.001	1
西藏	0.314	0.118	1	0.089	1	0.5042		西藏	0.314	0.118	1	0.089	1	0.5042		西藏	1-	1-	1-	1-	1-		西藏	1	1	1	1	1
陕西	0.013624	0.194439	1	0.000941	0.023568	0.246514		陕西	0.524	0.987	1	0.941	0.491	0.7886		陕西	0.026drs	0.197drs	1-	0.001drs	0.048drs		陕西	0.026	0.197	1	0.001	0.048
甘肃	0.008008	0.715	0.24906	0.000787	1	0.394571		甘肃	0.364	0.715	0.42	0.787	1	0.6572		甘肃	0.022drs	1-	0.593drs	0.001drs	1-		甘肃	0.022	1	0.593	0.001	1
青海	1	0.107	1	0.311	0.502	0.584		青海	1	0.107	1	0.311	0.502	0.584		青海	1-	1-	1-	1-	1-		青海	1	1	1	1	1
宁夏	0.812	1	1	0.469	1	0.8562		宁夏	0.812	1	1	0.469	1	0.8562		宁夏	1-	1-	1-	1-	1-		宁夏	1	1	1	1	1
新疆	0.00602	0.688851	0.585	0.00171	0.06912	0.27014		新疆	0.602	0.823	0.65	0.855	0.96	0.778		新疆	0.01drs	0.837drs	0.9drs	0.002drs	0.072drs		新疆	0.01	0.837	0.9	0.002	0.072
Average	0.272696	0.540262	0.645465	0.182913	0.365293	0.401326
TOBIT分析
变量描述
Variable	Min.	Max.	Median	Mean
x1	31336	190313	62900	73871
x2	10.23	40.34	20.63	20.94
x3	0	100	85	68.86
x4	72.31	99.47	96.43	95.66
x5	0	5.33	0.18	0.3081
	Z value	pr							Z value	pr						Z value	pr
intercept	10.676	< 2e-16						intercept	23.445	< 2e-16	***				intercept	11.713	< 2e-16 ***
x1	-1.95	0.051197	***					x1	2.735	0.00624	***				x1	-2.983	0.00285 **
x2	1.053	0.292347						x2	-0.489	0.62482					x2	1.623	0.10455
x3	-3.629	0.000284						x3	-1.545	0.12223					x3	-4.369	1.25e-05 ***
x4	0.063	0.9501	***					x4	-0.692	0.48918					x4	-0.118	0.906
x5	-1.889	0.05883						x5	-1.109	0.26724					x5	-2.238	0.02524 *
Malquist分析
MALMQUIST INDEX SUMMARY OF ANNUAL MEANS
year	effch	techch	pech	sech	tfpch
2	10.128	0.074	0.868	11.674	0.747
3	0.915	0.187	1.096	0.834	0.171
4	0.013	22.47	0.93	0.014	2.921
5	18.556	0.101	1.078	17.219	1.875								224.67
mean	1.223	0.748	0.988	1.237	0.914
MALMQUIST INDEX SUMMARY OF FIRM MEANS
firm	effch	techch	pech	sech	tfpch
北京	1.267	0.719	0.959	1.322	0.911
天津	2.454	1.586	1	2.454	3.893
河北	0.742	0.965	0.899	0.825	0.716
山西	1.582	0.644	1.07	1.479	1.018
内蒙古	1	0.795	1	1	0.795
辽宁	2.648	0.554	1	2.648	1.466
吉林	0.407	0.327	0.812	0.502	0.133
黑龙江	1.257	1.139	0.984	1.277	1.432
上海	0.873	1.377	0.981	0.89	1.202
江苏	1.149	0.843	1.11	1.034	0.968
浙江	0.983	1.039	0.976	1.007	1.021
安徽	1.196	0.574	1	1.196	0.686
福建	1.113	0.68	0.904	1.231	0.757
江西	1	0.923	1	1	0.923
山东	1.632	0.753	1	1.632	1.23
河南	1	1.101	1	1	1.101
湖北	0.939	1.01	0.911	1.03	0.948
湖南	1.695	0.627	0.98	1.729	1.063
广东	1.141	1.075	1	1.141	1.227
广西	0.532	0.646	1	0.532	0.344
海南	0.682	0.752	0.682	1	0.513
重庆	3.134	0.473	1	3.134	1.483
四川	0.826	1.277	1	0.826	1.054
贵州	1.036	0.461	0.818	1.267	0.477
云南	3.199	0.505	1.158	2.763	1.616
西藏	1.336	1.024	1.336	1	1.368
陕西	1.147	0.26	0.984	1.166	0.299
甘肃	3.356	1.796	1.287	2.607	6.028
青海	0.842	0.346	0.842	1	0.291
宁夏	1.053	0.624	1.053	1	0.657
新疆	1.864	0.601	1.124	1.658	1.121
mean	1.223	0.748	0.988	1.237	0.914
