# Supplementary material for: Efficiency and determinants of science and technology investment in Chinese competitive sports: a provincial DEA-Tobit analysis
Source: Front Sports Act Living. 2026 Jan 26;8:1738361. doi: 10.3389/fspor.2026.1738361 (PMC12883785; doi:10.3389/fspor.2026.1738361)
Supplement: Supplementary file 1 [file Datasheet1.zip › 补充材料/结果.xlsx]

## Sheet: Sheet1
2018	CRS	VRS	SCALE	综合效率	2019	CRS	VRS	SCALE	综合效率	2020	CRS	VRS	SCALE	综合效率	2021	CRS	VRS	SCALE	综合效率	2022	CRS	VRS	SCALE	综合效率
北京	0.387	1	0.387	0.387	北京	0.287	0.469	0.611	0.286559	北京	0.287	0.287	1	0.287	北京	0.512	0.852	0.601	0.512052	北京	0.344	0.539	0.638	0.343882
天津	1	1	1	1	天津	1	1	1	1	天津	1	1	1	1	天津	1	1	1	1	天津	1	1	1	1
河北	0.745	1	0.745	0.745	河北	0.696	1	0.696	0.696	河北	1	1	1	1	河北	1	1	1	1	河北	0.687	1	0.687	0.687
山西	0.3	0.5	0.599	0.15	山西	0.257	0.5	0.513	0.2565	山西	0.5	0.5	1	0.5	山西	0.836	1	0.836	0.836	山西	0.339	0.5	0.677	0.3385
内蒙古	0.909	1	0.909	0.909	内蒙古	0.561	1	0.561	0.561	内蒙古	1	1	1	1	内蒙古	1	1	1	1	内蒙古	0.568	1	0.568	0.568
辽宁	1	1	1	1	辽宁	1	1	1	1	辽宁	1	1	1	1	辽宁	1	1	1	1	辽宁	1	1	1	1
吉林	0.376	0.384	0.979	0.144384	吉林	1	1	1	1	吉林	0.506	0.506	1	0.506	吉林	0.583	0.593	0.982	0.582326	吉林	0.413	0.575	0.719	0.413425
黑龙江	0.581	0.698	0.832	0.405538	黑龙江	0.424	0.5	0.847	0.4235	黑龙江	0.808	0.808	1	0.808	黑龙江	0.925	1	0.925	0.925	黑龙江	1	1	1	1
上海	0.719	1	0.719	0.719	上海	1	1	1	1	上海	1	1	1	1	上海	1	1	1	1	上海	1	1	1	1
江苏	0.277	0.325	0.853	0.090025	江苏	0.33	0.526	0.628	0.330328	江苏	0.393	0.4	0.982	0.3928	江苏	0.675	1	0.675	0.675	江苏	0.544	0.561	0.97	0.54417
浙江	1	1	1	1	浙江	1	1	1	1	浙江	0.972	1	0.972	0.972	浙江	0.988	1	0.988	0.988	浙江	1	1	1	1
安徽	1	1	1	1	安徽	0.843	1	0.843	0.843	安徽	1	1	1	1	安徽	1	1	1	1	安徽	1	1	1	1
福建	0.677	0.757	0.895	0.512489	福建	0.863	1	0.863	0.863	福建	0.818	0.821	0.996	0.817716	福建	1	1	1	1	福建	0.852	0.853	0.999	0.852147
江西	1	1	1	1	江西	0.961	0.967	0.994	0.961198	江西	0.957	0.957	1	0.957	江西	1	1	1	1	江西	1	1	1	1
山东	1	1	1	1	山东	1	1	1	1	山东	1	1	1	1	山东	1	1	1	1	山东	1	1	1	1
河南	0.615	0.655	0.939	0.402825	河南	0.424	0.474	0.896	0.424704	河南	1	1	1	1	河南	1	1	1	1	河南	1	1	1	1
湖北	1	1	1	1	湖北	0.811	1	0.811	0.811	湖北	1	1	1	1	湖北	1	1	1	1	湖北	0.861	1	0.861	0.861
湖南	0.409	0.422	0.97	0.172598	湖南	0.524	0.525	0.998	0.52395	湖南	0.357	0.357	1	0.357	湖南	0.956	0.998	0.957	0.955086	湖南	0.636	0.657	0.968	0.635976
广东	0.794	1	0.794	0.794	广东	0.968	1	0.968	0.968	广东	1	1	1	1	广东	1	1	1	1	广东	1	1	1	1
广西	0.881	1	0.881	0.881	广西	0.738	1	0.738	0.738	广西	1	1	1	1	广西	1	1	1	1	广西	1	1	1	1
海南	0.19	1	0.19	0.19	海南	0.173	1	0.173	0.173	海南	1	1	1	1	海南	1	1	1	1	海南	0.524	1	0.524	0.524
重庆	1	1	1	1	重庆	0.623	1	0.623	0.623	重庆	1	1	1	1	重庆	0.713	1	0.713	0.713	重庆	0.921	1	0.921	0.921
四川	1	1	1	1	四川	1	1	1	1	四川	1	1	1	1	四川	1	1	1	1	四川	1	1	1	1
贵州	0.493	1	0.493	0.493	贵州	0.273	1	0.273	0.273	贵州	1	1	1	1	贵州	1	1	1	1	贵州	0.448	1	0.448	0.448
云南	0.58	1	0.58	0.58	云南	0.503	1	0.503	0.503	云南	1	1	1	1	云南	0.986	1	0.986	0.986	云南	0.751	1	0.751	0.751
西藏	0.364	1	0.364	0.364	西藏	0.068	1	0.068	0.068	西藏	1	1	1	1	西藏	0.237	1	0.237	0.237	西藏	0.173	1	0.173	0.173
陕西	0.524	1	0.524	0.524	陕西	1	1	1	1	陕西	1	1	1	1	陕西	1	1	1	1	陕西	0.673	1	0.673	0.673
甘肃	0.387	1	0.387	0.387	甘肃	1	1	1	1	甘肃	1	1	1	1	甘肃	1	1	1	1	甘肃	1	1	1	1
青海	1	1	1	1	青海	0.258	1	0.258	0.258	青海	0.872	0.872	1	0.872	青海	0.315	1	0.315	0.315	青海	1	1	1	1
宁夏	1	1	1	1	宁夏	0.651	1	0.651	0.651	宁夏	1	1	1	1	宁夏	0.367	1	0.367	0.367	宁夏	0.827	1	0.827	0.827
新疆	0.549	0.681	0.806	0.373869	新疆	0.969	1	0.969	0.969	新疆	1	1	1	1	新疆	0.91	1	0.91	0.91	新疆	1	1	1	1
	注：CRS技术效率；VRS纯技术效率；SCALE规模效率；-、irs\drs代表规模收益不变、递增、递减
综合技术效率									纯技术效率								规模效率与状态
DMU	2018	2019	2020	2021	2022				DMU	2018	2019	2020	2021	2022		DMU	2018	2019	2020	2021	2022
北京	0.387	0.286559	0.287	0.512052	0.343882				北京	1	0.469	0.287	0.852	0.539		北京	0.387	0.611	1	0.601	0.638
天津	1	1	1	1	1				天津	1	1	1	1	1		天津	1	1	1	1	1
河北	0.745	0.696	1	1	0.687				河北	1	1	1	1	1		河北	0.745	0.696	1	1	0.687
山西	0.15	0.2565	0.5	0.836	0.3385				山西	0.5	0.5	0.5	1	0.5		山西	0.599	0.513	1	0.836	0.677
内蒙古	0.909	0.561	1	1	0.568				内蒙古	1	1	1	1	1		内蒙古	0.909	0.561	1	1	0.568
辽宁	1	1	1	1	1				辽宁	1	1	1	1	1		辽宁	1	1	1	1	1
吉林	0.144384	1	0.506	0.582326	0.413425				吉林	0.384	1	0.506	0.593	0.575		吉林	0.979	1	1	0.982	0.719
黑龙江	0.405538	0.4235	0.808	0.925	1				黑龙江	0.698	0.5	0.808	1	1		黑龙江	0.832	0.847	1	0.925	1
上海	0.719	1	1	1	1				上海	1	1	1	1	1		上海	0.719	1	1	1	1
江苏	0.090025	0.330328	0.3928	0.675	0.54417				江苏	0.325	0.526	0.4	1	0.561		江苏	0.853	0.628	0.982	0.675	0.97
浙江	1	1	0.972	0.988	1				浙江	1	1	1	1	1		浙江	1	1	0.972	0.988	1
安徽	1	0.843	1	1	1				安徽	1	1	1	1	1		安徽	1	0.843	1	1	1
福建	0.512489	0.863	0.817716	1	0.852147				福建	0.757	1	0.821	1	0.853		福建	0.895	0.863	0.996	1	0.999
江西	1	0.961198	0.957	1	1				江西	1	0.967	0.957	1	1		江西	1	0.994	1	1	1
山东	1	1	1	1	1				山东	1	1	1	1	1		山东	1	1	1	1	1
河南	0.402825	0.424704	1	1	1				河南	0.655	0.474	1	1	1		河南	0.939	0.896	1	1	1
湖北	1	0.811	1	1	0.861				湖北	1	1	1	1	1		湖北	1	0.811	1	1	0.861
湖南	0.172598	0.52395	0.357	0.955086	0.635976				湖南	0.422	0.525	0.357	0.998	0.657		湖南	0.97	0.998	1	0.957	0.968
广东	0.794	0.968	1	1	1				广东	1	1	1	1	1		广东	0.794	0.968	1	1	1
广西	0.881	0.738	1	1	1				广西	1	1	1	1	1		广西	0.881	0.738	1	1	1
海南	0.19	0.173	1	1	0.524				海南	1	1	1	1	1		海南	0.19	0.173	1	1	0.524
重庆	1	0.623	1	0.713	0.921				重庆	1	1	1	1	1		重庆	1	0.623	1	0.713	0.921
四川	1	1	1	1	1				四川	1	1	1	1	1		四川	1	1	1	1	1
贵州	0.493	0.273	1	1	0.448				贵州	1	1	1	1	1		贵州	0.493	0.273	1	1	0.448
云南	0.58	0.503	1	0.986	0.751				云南	1	1	1	1	1		云南	0.58	0.503	1	0.986	0.751
西藏	0.364	0.068	1	0.237	0.173				西藏	1	1	1	1	1		西藏	0.364	0.068	1	0.237	0.173
陕西	0.524	1	1	1	0.673				陕西	1	1	1	1	1		陕西	0.524	1	1	1	0.673
甘肃	0.387	1	1	1	1				甘肃	1	1	1	1	1		甘肃	0.387	1	1	1	1
青海	1	0.258	0.872	0.315	1				青海	1	1	0.872	1	1		青海	1	0.258	1	0.315	1
宁夏	1	0.651	1	0.367	0.827				宁夏	1	1	1	1	1		宁夏	1	0.651	1	0.367	0.827
新疆	0.373869	0.969	1	0.91	1				新疆	0.681	1	1	1	1		新疆	0.806	0.969	1	0.91	1
	Z value	P								Z value	P						Z value	P
x1	0.331	0.741							x1	-1.391	0.164241					x1	0.699	0.485
x2	1.012	0.312							x2	1.004	0.315612					x2	0.699	0.484
x3	-1.112	0.266							x3	-1.365	0.172118					x3	-0.564	0.573
x4	1.015	0.31							x4	0.68	0.496627					x4	0.633	0.527
x5	-1.144	0.253							x5	-0.675	0.49991					x5	-0.894	0.371
Malquist
MALMQUIST INDEX SUMMARY OF ANNUAL MEANS
year	effch	techch	pech	sech	tfpch
2	1.917	1.154	1.029	0.891	1.058
3	1.445	0.306	1.96	1.49	0.442
4	0.977	1.819	1.156	0.845	1.776
5	0.892	1.281	0.927	0.962	1.142
mean	1.036	0.952	1.017	1.019	0.987
MALMQUIST INDEX SUMMARY OF FIRM MEANS
firm	effch	techch	pech	sech	tfpch
北京	0.971	1.002	0.857	1.134	0.974
天津	1	1.058	1	1	1.058
河北	0.98	0.989	1	0.98	0.97
山西	1.032	1.157	1	1.032	1.194
内蒙古	0.889	1	1	0.889	0.889
辽宁	1	0.756	1	1	0.756
吉林	1.024	1.106	1.106	0.926	1.132
黑龙江	1.146	1.108	1.094	1.047	1.27
上海	1.086	0.982	1	1.086	1.066
江苏	1.183	0.872	1.146	1.032	1.032
浙江	1	0.914	1	1	0.914
安徽	1	1.069	1	1	1.069
福建	1.059	0.899	1.03	1.028	0.952
江西	1	0.665	1	1	0.665
山东	1	0.982	1	1	0.982
河南	1.129	0.676	1.112	1.016	0.764
湖北	0.963	1.039	1	0.963	1.001
湖南	1.117	0.954	1.118	0.999	1.066
广东	1.059	0.88	1	1.059	0.932
广西	1.032	1.362	1	1.032	1.406
海南	1.289	0.806	1	1.289	1.039
重庆	0.98	0.783	1	0.98	0.767
四川	1	1.454	1	1	1.454
贵州	0.976	0.934	1	0.976	0.912
云南	1.067	0.936	1	1.067	0.999
西藏	0.83	1.076	1	0.83	0.893
陕西	1.065	0.945	1	1.065	1.006
甘肃	1.268	0.914	1	1.268	1.159
青海	1	0.808	1	1	0.808
宁夏	0.954	0.851	1	0.954	0.812
新疆	1.163	0.972	1.102	1.055	7.137
mean	1.036	0.952	1.017	1.019	0.987
